# Supplementary material for: 5-Fluoro-2-methyl-3-phenyl­sulfonyl-1-benzofuran
Source: Acta Crystallogr Sect E Struct Rep Online. 2010 Jan 9;66(Pt 2):o258. doi: 10.1107/S1600536809055068 (PMC2979977; doi:10.1107/S1600536809055068)
Supplement: Supplementary file 2 [file e-66-0o258-Isup2.hkl]

# 
# h,k,l, Fc-squared, Fo-squared, sigma(Fo-squared) and status flag 
# 
data_I
_shelx_title ' 09ZJ IN P2(1)' 
_shelx_refln_list_code          4 
_shelx_F_calc_maximum      169.14 
_exptl_crystal_F_000       600.00 
_reflns_d_resolution_high  0.8410 
 
loop_ 
 _symmetry_equiv_pos_as_xyz 
 'x, y, z' 
 '-x, y+1/2, -z' 
 
_cell_length_a     7.3770 
_cell_length_b    19.8310 
_cell_length_c     9.0250 
_cell_angle_alpha  90.000 
_cell_angle_beta  101.367 
_cell_angle_gamma  90.000 
 
_shelx_F_squared_multiplier     1.000 
 
loop_ 
 _refln_index_h 
 _refln_index_k 
 _refln_index_l 
 _refln_F_squared_calc 
 _refln_F_squared_meas 
 _refln_F_squared_sigma 
 _refln_observed_status 
   5 -17   0       57.93       70.31     18.77 o 
   3 -16   0        3.41      -19.27     12.84 o 
   4 -16   0      178.70      188.87     19.10 o 
   5 -16   0      245.86      254.57     21.90 o 
   6 -16   0       29.57       46.11     20.91 o 
   2 -15   0      228.46      254.90     26.51 o 
   3 -15   0      152.30      159.23     16.47 o 
   4 -15   0      307.85      298.20     20.58 o 
   5 -15   0      117.57      139.63     19.76 o 
   6 -15   0       48.23       20.25     20.42 o 
   2 -14   0       62.10       89.36     11.11 o 
   3 -14   0      100.26       82.50     13.50 o 
   4 -14   0      104.04      108.63     13.63 o 
   5 -14   0       11.15        6.59     13.50 o 
   6 -14   0       32.59       43.47     17.95 o 
   1 -13   0      136.52      118.23      9.72 o 
   2 -13   0      148.57      123.17     12.84 o 
   3 -13   0      387.10      359.29     18.44 o 
   4 -13   0       30.08       50.06     13.01 o 
   5 -13   0       36.21       54.67     15.64 o 
   6 -13   0       86.38       95.01     19.43 o 
   7 -13   0       91.83      117.24     21.41 o 
   2 -12   0       61.09       83.85     25.93 o 
   3 -12   0      134.02      149.68     13.50 o 
   4 -12   0      208.51      218.79     13.17 o 
   5 -12   0      261.28      255.39     19.27 o 
   6 -12   0      212.97      238.10     20.42 o 
   7 -12   0       60.87       73.44     21.24 o 
   1 -11   0      145.23      132.88      9.55 o 
   2 -11   0       61.48       70.31     10.21 o 
   3 -11   0     2143.69     2182.42    141.11 o 
   4 -11   0      410.21      419.89     20.09 o 
   5 -11   0      226.59      189.53     17.29 o 
   6 -11   0      332.90      320.60     21.90 o 
   7 -11   0      168.26      173.39     23.88 o 
   1 -10   0        2.56        9.22      5.43 o 
   2 -10   0      729.53      679.72     18.94 o 
   3 -10   0       90.98       90.56     11.53 o 
   4 -10   0      109.01      107.36     14.49 o 
   5 -10   0      348.09      339.53     20.42 o 
   6 -10   0       70.85       96.66     17.78 o 
   7 -10   0      360.28      345.46     24.53 o 
   1  -9   0      160.71      136.50      8.73 o 
   2  -9   0       73.14       51.50      6.96 o 
   3  -9   0        0.67      -11.61      7.74 o 
   4  -9   0      102.23       97.48     13.17 o 
   5  -9   0       63.68       76.07     14.16 o 
   6  -9   0      182.21      195.45     18.11 o 
   7  -9   0       62.80       75.74     18.44 o 
   1  -8   0      737.96      702.61     15.31 o 
   2  -8   0      383.19      381.58     22.64 o 
   3  -8   0      100.21      118.23     10.37 o 
   4  -8   0      151.84      146.38     13.01 o 
   5  -8   0      551.21      556.88     23.22 o 
   6  -8   0      684.28      662.27     27.66 o 
   7  -8   0      123.26      113.12     19.76 o 
   8  -8   0       22.85        6.26     18.28 o 
   1  -7   0      160.10      135.02      7.90 o 
   2  -7   0      744.10      766.04     63.39 o 
   3  -7   0     1600.51     1601.59    103.65 o 
   4  -7   0      175.75      167.30     13.01 o 
   5  -7   0      294.97      321.42     18.44 o 
   6  -7   0      314.75      331.63     20.75 o 
   7  -7   0      229.29      225.09     19.92 o 
   8  -7   0        2.65        2.63     18.11 o 
   1  -6   0       38.84       31.12      5.10 o 
   2  -6   0     2976.80     2654.17     32.27 o 
   3  -6   0      324.27      322.85     30.30 o 
   4  -6   0      274.18      307.09     15.81 o 
   5  -6   0      932.35      900.04     27.99 o 
   6  -6   0      296.89      314.50     20.25 o 
   7  -6   0       35.55       66.69     16.47 o 
   8  -6   0       26.80       21.24     18.11 o 
   1  -5   0     1051.36      904.74     96.08 o 
   2  -5   0      208.81      181.53     19.43 o 
   3  -5   0      630.03      602.17     18.11 o 
   4  -5   0      155.25      147.37     12.18 o 
   5  -5   0      298.02      356.99     18.61 o 
   6  -5   0      395.17      351.55     20.42 o 
   7  -5   0       18.32        6.42     14.98 o 
   8  -5   0      286.13      277.29     23.05 o 
   1  -4   0      746.08      706.81     50.06 o 
   2  -4   0       49.17       57.63      6.59 o 
   3  -4   0      212.93      218.34     11.53 o 
   4  -4   0      381.30      399.30     16.80 o 
   5  -4   0      445.67      448.54     20.25 o 
   6  -4   0      277.40      283.38     18.94 o 
   7  -4   0      216.79      206.49     19.27 o 
   8  -4   0       70.29      106.87     20.09 o 
   1  -3   0      349.29      314.67      8.89 o 
   2  -3   0      808.88      778.02     16.30 o 
   3  -3   0       15.09       17.45      6.26 o 
   4  -3   0      278.86      288.82     14.49 o 
   5  -3   0      221.62      233.00     14.98 o 
   6  -3   0        6.56       32.11     12.35 o 
   7  -3   0       61.00       85.29     16.96 o 
   8  -3   0        3.69       -2.80     15.48 o 
   1  -2   0      995.55      892.13     13.01 o 
   2  -2   0      421.09      426.80     12.35 o 
   3  -2   0       79.79       85.46      9.06 o 
   4  -2   0      309.78      323.72     15.15 o 
   5  -2   0      547.55      565.94     21.24 o 
   6  -2   0       54.89       47.90     13.50 o 
   7  -2   0       43.01       27.99     14.00 o 
   8  -2   0       17.06       40.34     15.64 o 
   1  -1   0     1905.73     1842.72     18.28 o 
   2  -1   0     3971.24     4137.61     35.57 o 
   3  -1   0       28.32       33.26      6.92 o 
   4  -1   0      725.70      792.02     21.90 o 
   5  -1   0       88.44      103.31     43.31 o 
   6  -1   0       19.30       22.39      6.97 o 
   7  -1   0       16.71       16.30     14.33 o 
   8  -1   0      495.78      464.18     25.69 o 
   1   0   0      892.02      873.66     66.11 o 
   2   0   0      623.88      636.74     13.83 o 
   3   0   0       83.11       92.37      7.90 o 
   4   0   0     2048.33     1928.89    292.60 o 
   5   0   0        0.13        5.10      7.90 o 
   6   0   0       28.16       19.47      6.79 o 
   7   0   0      136.37      168.90     25.11 o 
   8   0   0       48.56       98.63     18.11 o 
   1   1   0     1912.53     1788.99     86.86 o 
   2   1   0     3964.41     3684.06    219.34 o 
   3   1   0       31.32       30.73      4.95 o 
   4   1   0      715.72      686.48    179.15 o 
   5   1   0       88.40       97.77     22.97 o 
   6   1   0       19.82       18.91      6.57 o 
   7   1   0       17.73       31.32      7.85 o 
   8   1   0      497.05      480.15     25.52 o 
   0   2   0     6162.55     5326.46     37.71 o 
   1   2   0      999.05      882.14      8.49 o 
   2   2   0      431.71      391.78     21.74 o 
   3   2   0       77.14       59.49      4.01 o 
   4   2   0      308.97      266.31     41.44 o 
   5   2   0      547.12      530.43     62.24 o 
   6   2   0       55.85       63.84     10.46 o 
   7   2   0       43.06       64.41     20.75 o 
   8   2   0       16.61       64.88     16.47 o 
   1   3   0      340.56      324.41     19.76 o 
   2   3   0      806.07      751.92     45.61 o 
   3   3   0       12.52       12.46      5.17 o 
   4   3   0      288.96      255.37      7.46 o 
   5   3   0      221.70      201.72     13.51 o 
   6   3   0        7.70        4.28      6.44 o 
   7   3   0       59.51       70.42     12.18 o 
   8   3   0        4.08       18.61     15.97 o 
   0   4   0    21018.97    18348.37     81.84 o 
   1   4   0      753.60      709.95     17.37 o 
   2   4   0       48.00       52.30      3.52 o 
   3   4   0      214.50      190.14      8.84 o 
   4   4   0      377.74      376.43      8.39 o 
   5   4   0      445.77      435.16     12.08 o 
   6   4   0      273.05      268.76     20.38 o 
   7   4   0      216.71      214.89     12.40 o 
   8   4   0       69.23      114.44     18.11 o 
   1   5   0     1042.68      888.59     35.48 o 
   2   5   0      204.81      171.98      6.52 o 
   3   5   0      627.93      564.35     12.56 o 
   4   5   0      155.32      145.35     10.53 o 
   5   5   0      297.86      313.19      9.15 o 
   6   5   0      397.59      368.62     10.79 o 
   7   5   0       19.07       16.82      9.23 o 
   8   5   0      287.73      249.13     20.58 o 
   0   6   0        3.50        4.45      4.61 o 
   1   6   0       39.05       34.80      5.68 o 
   2   6   0     2979.21     2852.21     31.70 o 
   3   6   0      324.79      276.41      6.86 o 
   4   6   0      267.98      274.61      7.80 o 
   5   6   0      931.99      850.81     13.79 o 
   6   6   0      295.87      284.88     11.88 o 
   7   6   0       35.53       22.45     10.46 o 
   1   7   0      159.41      157.18     10.46 o 
   2   7   0      749.75      752.05     27.50 o 
   3   7   0     1602.74     1501.92     19.62 o 
   4   7   0      183.00      170.69      7.40 o 
   5   7   0      295.14      307.07     10.12 o 
   6   7   0      319.57      345.93     10.98 o 
   7   7   0      229.90      226.57     19.59 o 
   0   8   0     3251.17     3218.14     37.05 o 
   1   8   0      747.39      801.49     32.11 o 
   2   8   0      379.60      371.47     10.07 o 
   3   8   0       97.70       99.04      7.51 o 
   4   8   0      148.16      138.87      6.71 o 
   5   8   0      551.40      519.90     18.69 o 
   6   8   0      679.22      676.81     17.90 o 
   7   8   0      122.27      126.13     16.63 o 
   1   9   0      152.54      164.64      7.91 o 
   2   9   0       70.07       58.41      6.23 o 
   3   9   0        0.74       -3.62      5.52 o 
   4   9   0      102.71      108.26      9.08 o 
   5   9   0       63.47       68.03      9.00 o 
   6   9   0      184.23      190.53     12.75 o 
   7   9   0       63.42       77.72     16.96 o 
   0  10   0      581.53      627.03     19.76 o 
   1  10   0        2.97        8.98      4.83 o 
   2  10   0      731.56      698.48     21.24 o 
   3  10   0       93.94      109.80     10.62 o 
   4  10   0      110.93      109.55      9.60 o 
   5  10   0      347.89      323.95     32.11 o 
   6  10   0       69.27       67.57     11.00 o 
   7  10   0      360.34      321.42     22.72 o 
   1  11   0      144.73      151.06      8.73 o 
   2  11   0       61.14       55.94      7.33 o 
   3  11   0     2143.20     2170.87     27.59 o 
   4  11   0      409.25      413.73     13.97 o 
   5  11   0      226.46      221.37     12.40 o 
   6  11   0      335.88      312.30     20.42 o 
   7  11   0      168.94      203.03     21.57 o 
   0  12   0      357.96      353.53     16.63 o 
   1  12   0       39.15       42.48      6.98 o 
   2  12   0       61.35       65.75     11.28 o 
   3  12   0      134.09      134.57     24.29 o 
   4  12   0      207.69      177.07     11.46 o 
   5  12   0      260.93      264.35     13.85 o 
   6  12   0      212.61      206.99     20.66 o 
   7  12   0       60.33       38.20     18.11 o 
   1  13   0      136.02      113.83      9.08 o 
   2  13   0      148.05      137.78     16.05 o 
   3  13   0      387.36      416.58     14.67 o 
   4  13   0       30.80       24.29      8.55 o 
   5  13   0       36.39       35.39     10.30 o 
   6  13   0       86.33       91.46     12.47 o 
   7  13   0       91.92       70.48     19.76 o 
   0  14   0      620.70      598.71     22.56 o 
   1  14   0      165.05      155.52     14.49 o 
   2  14   0       60.59       44.16      8.36 o 
   3  14   0       99.33       88.78     10.48 o 
   4  14   0      104.68       99.98     11.41 o 
   5  14   0       11.10      -10.97      9.88 o 
   6  14   0       33.56       21.85     11.77 o 
   1  15   0       93.68       95.78     10.13 o 
   2  15   0      231.12      214.12     12.34 o 
   3  15   0      152.24      164.75     12.40 o 
   4  15   0      307.94      322.67     15.37 o 
   5  15   0      117.31      125.56     19.51 o 
   6  15   0       47.15       65.71     13.95 o 
   0  16   0     1285.71     1299.18     35.07 o 
   1  16   0       28.99       24.07      8.65 o 
   2  16   0       59.80       60.01      9.89 o 
   3  16   0        3.31       -7.73     10.62 o 
   4  16   0      179.37      179.18     13.85 o 
   5  16   0      246.72      274.57     16.24 o 
   6  16   0       30.67       14.25     13.77 o 
   1  17   0     1009.86     1040.43     23.40 o 
   2  17   0       32.85       29.16      9.80 o 
   3  17   0       42.78       41.72     12.18 o 
   4  17   0       92.12      128.00     35.07 o 
   5  17   0       58.01       61.91     13.32 o 
   0  18   0     1291.64     1248.96     37.21 o 
   1  18   0      329.93      325.15     15.66 o 
   2  18   0       23.59       15.75     10.24 o 
   3  18   0        0.86      -15.46     10.30 o 
   4  18   0       24.78       15.93     14.82 o 
   5  18   0       63.92       40.38     13.77 o 
   1  19   0      224.41      234.85     14.60 o 
   2  19   0      132.05      167.53     14.32 o 
   3  19   0       80.49       80.17     20.34 o 
   4  19   0       12.16       -3.05     11.99 o 
   5  19   0        4.25      -12.35     19.76 o 
   0  20   0       10.46       -4.12     13.83 o 
   1  20   0       50.20       20.73     10.94 o 
   2  20   0       91.00      117.61     13.68 o 
   3  20   0       37.08       23.96     33.18 o 
   4  20   0        3.47      -19.38     12.92 o 
   1  21   0       98.09       85.35     14.65 o 
   2  21   0       10.45       14.20     12.84 o 
   3  21   0       46.60       54.24     15.48 o 
   0  22   0       40.68       72.78     19.43 o 
   1  22   0       20.62       17.58     12.17 o 
   2  22   0       13.19       -3.21     12.69 o 
   3  22   0        0.63      -19.76     13.17 o 
   1  23   0       35.76       39.89     13.04 o 
  -5 -18   1       50.98       76.07     22.39 o 
  -6 -17   1        7.54       14.00     21.08 o 
  -5 -17   1       12.60       11.36     18.94 o 
  -4 -17   1       31.13        6.42     16.80 o 
   5 -17   1        3.12       11.86     18.44 o 
  -6 -16   1      151.93      222.79     27.00 o 
  -5 -16   1        4.38      -25.19     16.80 o 
  -4 -16   1       80.29       79.53     18.77 o 
  -3 -16   1        8.87      -10.54     12.02 o 
   4 -16   1       16.96        0.46     11.64 o 
   5 -16   1       23.37       30.79     15.81 o 
   6 -16   1       79.68       92.70     21.08 o 
  -6 -15   1      121.24      135.68     23.38 o 
  -5 -15   1       34.75       52.53     17.62 o 
  -4 -15   1       68.63       62.08     16.80 o 
  -3 -15   1      258.19      297.41     42.32 o 
  -2 -15   1      169.20      171.58     14.16 o 
   3 -15   1      453.86      449.36     20.75 o 
   4 -15   1      528.08      571.13     32.69 o 
   5 -15   1       68.22       51.70     17.29 o 
   6 -15   1        9.92        3.79     17.62 o 
  -7 -14   1       16.76       13.83     19.43 o 
  -6 -14   1      156.60      178.82     22.89 o 
  -5 -14   1       90.08       77.88     18.11 o 
  -4 -14   1      177.93      209.61     18.11 o 
  -3 -14   1       49.73       75.54     11.48 o 
  -2 -14   1       47.39       36.39     10.04 o 
   2 -14   1       81.82       77.23     11.69 o 
   3 -14   1      193.34      205.99     15.97 o 
   4 -14   1      133.00      139.63     17.45 o 
   5 -14   1      130.76      173.39     20.91 o 
   6 -14   1       53.32       54.83     19.27 o 
  -7 -13   1        4.89       10.04     18.77 o 
  -6 -13   1      346.12      343.65     23.88 o 
  -5 -13   1      196.88      213.24     18.61 o 
  -4 -13   1      117.62      138.71     18.28 o 
  -3 -13   1      103.58       99.95     14.98 o 
  -2 -13   1      134.85      120.37     12.02 o 
  -1 -13   1      140.18      101.93      9.39 o 
   2 -13   1      232.00      203.36     13.17 o 
   3 -13   1      903.47      928.75     76.40 o 
   4 -13   1      414.83      386.30     20.58 o 
   5 -13   1      112.71       97.48     17.95 o 
   6 -13   1       34.60       45.78     17.62 o 
  -7 -12   1      140.80      172.24     23.71 o 
  -6 -12   1        0.39        7.25     15.31 o 
  -5 -12   1      568.46      577.14     25.69 o 
  -4 -12   1      324.83      320.27     18.77 o 
  -3 -12   1        9.22        4.78     10.37 o 
  -2 -12   1      274.42      248.47     14.00 o 
  -1 -12   1      191.62      157.42     10.04 o 
   2 -12   1      140.22      130.91     11.69 o 
   3 -12   1      619.88      620.77     21.90 o 
   4 -12   1      153.05      130.74     16.30 o 
   5 -12   1       34.00       24.53     14.00 o 
   6 -12   1       81.03      100.94     20.09 o 
   7 -12   1       16.92        9.72     19.92 o 
  -7 -11   1      112.36       97.15     20.75 o 
  -6 -11   1      171.62      189.69     19.10 o 
  -5 -11   1      558.91      547.17     24.86 o 
  -4 -11   1        0.57       -2.80     10.54 o 
  -3 -11   1      265.08      237.44     15.48 o 
  -2 -11   1      149.87      156.92     12.18 o 
  -1 -11   1      289.58      282.72     12.02 o 
   2 -11   1      211.45      185.08     12.02 o 
   3 -11   1      133.45      149.39     28.40 o 
   4 -11   1       91.32       82.99     13.83 o 
   5 -11   1      181.85      181.79     17.45 o 
   6 -11   1       52.11       49.73     17.45 o 
   7 -11   1       11.51        7.57     18.61 o 
  -7 -10   1       91.13      129.26     21.08 o 
  -6 -10   1      361.39      408.69     23.38 o 
  -5 -10   1      240.04      259.51     18.28 o 
  -4 -10   1      791.78      787.74     26.02 o 
  -3 -10   1      255.49      258.02     14.49 o 
  -2 -10   1     1162.41     1214.68     74.51 o 
  -1 -10   1      102.34       81.18      7.90 o 
   0 -10   1       39.29       39.68      6.75 o 
   2 -10   1       23.81       20.09      8.07 o 
   3 -10   1      380.39      369.01     16.96 o 
   4 -10   1       21.84       11.03     10.37 o 
   5 -10   1      755.11      715.29     27.33 o 
   6 -10   1      103.40      108.51     18.61 o 
   7 -10   1       64.85       49.40     18.94 o 
  -8  -9   1        2.65       14.00     17.78 o 
  -7  -9   1      134.37      163.18     19.10 o 
  -6  -9   1      537.05      579.44     26.68 o 
  -5  -9   1      510.50      518.19     23.05 o 
  -4  -9   1       71.33       81.67     12.84 o 
  -3  -9   1      278.88      242.38     14.49 o 
  -2  -9   1      389.20      405.93     31.53 o 
  -1  -9   1       80.80       84.14      7.90 o 
   1  -9   1      461.55      474.39     13.01 o 
   2  -9   1      165.04      183.76     11.36 o 
   3  -9   1      616.23      586.19     19.76 o 
   4  -9   1     1914.29     1848.98     38.20 o 
   5  -9   1      973.04      976.61     31.12 o 
   6  -9   1        7.89       -4.45     13.83 o 
   7  -9   1       40.16       50.55     18.94 o 
  -8  -8   1        9.43       -5.76     17.45 o 
  -7  -8   1      122.12      116.25     19.43 o 
  -6  -8   1       17.02       10.87     12.68 o 
  -5  -8   1     1077.92     1077.38     31.29 o 
  -4  -8   1      688.97      673.30     22.72 o 
  -3  -8   1      358.73      349.41     15.64 o 
  -2  -8   1      121.00      114.77      9.88 o 
  -1  -8   1      256.84      219.82      9.72 o 
   0  -8   1     1420.83     1265.26     18.77 o 
   1  -8   1      768.03      636.91     14.49 o 
   2  -8   1      346.45      385.37     39.68 o 
   3  -8   1      282.77      277.09     30.96 o 
   4  -8   1       23.32       38.04     10.21 o 
   5  -8   1      611.56      639.21     25.03 o 
   6  -8   1      348.27      326.69     21.41 o 
   7  -8   1        3.64        4.12     16.14 o 
  -8  -7   1      250.57      272.35     23.22 o 
  -7  -7   1      202.00      197.76     19.59 o 
  -6  -7   1       70.82       62.74     15.31 o 
  -5  -7   1      838.46      845.04     27.50 o 
  -4  -7   1      315.81      330.80     16.63 o 
  -3  -7   1      170.89      192.00     12.18 o 
  -2  -7   1      145.63      164.04     15.07 o 
  -1  -7   1       25.00       27.99      5.27 o 
   0  -7   1     1130.91     1040.31     93.03 o 
   1  -7   1      396.02      378.44     31.94 o 
   2  -7   1      460.74      533.85     45.69 o 
   3  -7   1       10.87       20.85      7.01 o 
   4  -7   1      640.34      635.26     22.23 o 
   5  -7   1      155.59      186.89     15.48 o 
   6  -7   1      431.48      438.00     23.71 o 
   7  -7   1       25.66      -20.58     16.47 o 
   8  -7   1      109.47      163.67     24.53 o 
  -8  -6   1       40.89       68.83     19.10 o 
  -7  -6   1       22.80       36.06     14.65 o 
  -6  -6   1      142.70      134.20     15.48 o 
  -5  -6   1      273.25      303.64     17.78 o 
  -4  -6   1      936.72      979.41     25.85 o 
  -3  -6   1      167.36      158.73     11.53 o 
  -2  -6   1      367.91      380.76     20.01 o 
  -1  -6   1       17.93       14.16      4.78 o 
   0  -6   1      788.79      720.59     82.91 o 
   1  -6   1     4782.09     4477.47     36.06 o 
   2  -6   1      605.94      628.18     16.63 o 
   3  -6   1      120.76      112.13     10.54 o 
   4  -6   1      492.86      504.36     19.76 o 
   5  -6   1      221.16      210.11     16.63 o 
   6  -6   1      130.75      139.63     16.14 o 
   7  -6   1       13.77       15.97     14.49 o 
   8  -6   1       96.85      140.13     22.89 o 
  -8  -5   1       30.09       31.94     17.62 o 
  -7  -5   1       43.88       62.74     16.14 o 
  -6  -5   1       10.94        0.66     11.20 o 
  -5  -5   1      433.30      466.16     20.91 o 
  -4  -5   1      208.84      248.31     14.33 o 
  -3  -5   1      724.20      739.66     19.76 o 
  -2  -5   1     1112.84     1012.17     19.92 o 
  -1  -5   1       42.87       54.86     16.14 o 
   0  -5   1      406.09      400.79     12.35 o 
   1  -5   1      308.80      308.90     10.04 o 
   2  -5   1     1443.34     1431.89     23.88 o 
   3  -5   1      368.24      343.15     14.98 o 
   4  -5   1      370.94      359.78     16.63 o 
   5  -5   1      572.47      622.91     24.04 o 
   6  -5   1       21.99       27.50     12.68 o 
   7  -5   1        6.34      -13.50     14.65 o 
   8  -5   1      200.19      204.18     26.02 o 
  -8  -4   1       27.63       37.87     16.47 o 
  -7  -4   1       97.51      120.04     18.77 o 
  -6  -4   1       24.49        3.79     11.36 o 
  -5  -4   1      199.35      228.71     15.64 o 
  -4  -4   1     1066.69     1083.31     26.35 o 
  -3  -4   1      280.70      309.07     13.17 o 
  -2  -4   1      552.10      536.63     14.49 o 
  -1  -4   1      837.11      755.73     45.69 o 
   1  -4   1     1860.80     1765.73     32.27 o 
   2  -4   1      308.64      342.88     17.54 o 
   3  -4   1       84.58       80.35     10.21 o 
   4  -4   1      567.43      571.70     20.42 o 
   5  -4   1      604.19      593.60     23.22 o 
   6  -4   1      388.53      414.62     22.23 o 
   7  -4   1       23.12       23.05     16.14 o 
   8  -4   1      159.63      198.58     24.53 o 
  -8  -3   1      111.76      134.20     20.91 o 
  -7  -3   1      300.77      231.98     76.65 o 
  -6  -3   1       79.64      110.49     15.81 o 
  -5  -3   1       59.10       77.56     12.35 o 
  -4  -3   1      276.07      343.48     15.31 o 
  -3  -3   1      331.78      362.91     14.00 o 
  -2  -3   1     1258.87     1241.05     20.58 o 
  -1  -3   1     1314.67     1246.09     75.17 o 
   1  -3   1     7575.47     7354.03    480.15 o 
   2  -3   1      101.12      118.14      6.27 o 
   3  -3   1      300.85      290.46     13.34 o 
   4  -3   1      217.23      239.42     14.49 o 
   5  -3   1      262.04      272.35     16.30 o 
   6  -3   1      485.32      493.00     23.71 o 
   7  -3   1       62.91       70.31     16.63 o 
   8  -3   1       54.66       95.34     19.76 o 
  -8  -2   1        9.45       16.30     16.14 o 
  -7  -2   1       60.71       63.60     48.08 o 
  -6  -2   1        7.41        3.79      6.29 o 
  -5  -2   1      119.10      101.27     11.86 o 
  -4  -2   1      590.99      613.69     19.43 o 
  -3  -2   1     5009.68     5128.21     47.59 o 
  -2  -2   1    13404.66    14043.96     71.63 o 
  -1  -2   1      409.41      395.02      9.72 o 
   0  -2   1     4117.60     3737.54    130.41 o 
   1  -2   1     6361.79     6431.91     96.24 o 
   2  -2   1      333.27      366.87     12.35 o 
   3  -2   1      714.36      664.24     18.61 o 
   4  -2   1      933.70      931.16     24.70 o 
   5  -2   1       33.97       33.71     43.88 o 
   6  -2   1      225.54      265.60     18.61 o 
   7  -2   1       86.44      134.03     16.47 o 
   8  -2   1       75.84       97.31     20.42 o 
  -8  -1   1       18.30        6.25      9.10 o 
  -7  -1   1       93.80       97.77     25.77 o 
  -6  -1   1       35.60       33.23      7.08 o 
  -5  -1   1       60.53       53.14     15.89 o 
  -4  -1   1      281.12      274.49     13.83 o 
  -3  -1   1     1429.12     1558.52     25.52 o 
  -2  -1   1    28604.73    29158.54    111.97 o 
  -1  -1   1      106.34      135.68      6.26 o 
   0  -1   1     2793.63     2655.31     15.66 o 
   1  -1   1     3352.25     3032.57     26.68 o 
   2  -1   1     2402.54     2276.94     27.99 o 
   3  -1   1     1511.32     1607.09     27.83 o 
   4  -1   1      333.86      353.36     16.30 o 
   5  -1   1      245.43      254.40     15.97 o 
   6  -1   1       73.33      123.00     16.30 o 
   7  -1   1      146.63      154.29     19.76 o 
   8  -1   1       27.40       53.84     18.77 o 
  -8   0   1        1.79       -2.81      8.74 o 
  -7   0   1        1.08       -1.33      8.40 o 
  -6   0   1        8.00        8.00      6.13 o 
  -5   0   1      147.73      134.03     14.82 o 
  -4   0   1      392.23      392.64     61.99 o 
  -3   0   1        1.74        6.92      4.78 o 
  -2   0   1    13556.74    13257.53    775.14 o 
  -1   0   1     1886.69     1864.15     86.45 o 
   0   0   1      288.77      295.90      6.42 o 
   1   0   1      971.79      964.91     14.82 o 
   2   0   1     3628.85     3884.69     36.23 o 
   3   0   1        6.50       17.78      6.26 o 
   4   0   1       32.24       30.13      8.40 o 
   5   0   1       71.38       53.95     26.92 o 
   6   0   1     1002.41      945.16     30.46 o 
   7   0   1       11.85       41.99     15.15 o 
   8   0   1        0.81        4.45     16.96 o 
  -8   1   1       18.21        9.90      8.96 o 
  -7   1   1       93.32      106.39     22.23 o 
  -6   1   1       35.35       37.59      7.11 o 
  -5   1   1       63.39       63.67     21.90 o 
  -4   1   1      278.76      231.36     26.63 o 
  -3   1   1     1451.13     1380.96     96.35 o 
  -2   1   1    28607.90    27578.58   1291.54 o 
  -1   1   1      108.79      117.43      8.35 o 
   0   1   1     2815.47     2749.05     98.88 o 
   1   1   1     3345.27     3148.49     26.84 o 
   2   1   1     2420.27     2420.03     27.99 o 
   3   1   1     1501.46     1325.40    157.17 o 
   4   1   1      329.74      337.39     15.48 o 
   5   1   1      239.38      274.82     15.64 o 
   6   1   1       72.56      200.23     16.30 o 
   7   1   1      145.87      145.40     19.76 o 
   8   1   1       27.89       27.33     17.45 o 
  -8   2   1       10.05        9.89     37.71 o 
  -7   2   1       60.92       65.68      8.88 o 
  -6   2   1        9.11       16.56      6.49 o 
  -5   2   1      118.35       94.97     14.57 o 
  -4   2   1      592.22      575.54     30.32 o 
  -3   2   1     5005.62     4851.80    181.55 o 
  -2   2   1    13393.02    12942.95    529.48 o 
  -1   2   1      407.50      382.87     11.44 o 
   0   2   1     4087.15     3924.43     78.38 o 
   1   2   1     6348.57     5971.28     39.02 o 
   2   2   1      334.80      344.14     11.53 o 
   3   2   1      716.12      725.17     18.28 o 
   4   2   1      935.02      806.07     40.96 o 
   5   2   1       34.38       57.92     13.09 o 
   6   2   1      226.08      216.69     17.12 o 
   7   2   1       88.21      102.25     16.80 o 
   8   2   1       74.37      132.88     20.25 o 
  -8   3   1      110.54      138.25     29.06 o 
  -7   3   1      300.21      303.94     14.44 o 
  -6   3   1       79.26      111.32     32.77 o 
  -5   3   1       57.77       64.74      9.66 o 
  -4   3   1      276.52      275.62     23.24 o 
  -3   3   1      324.30      344.90     35.85 o 
  -2   3   1     1269.82     1139.70     13.97 o 
  -1   3   1     1314.35     1248.12     12.46 o 
   0   3   1     2404.70     2263.69     23.88 o 
   1   3   1     7587.00     7401.54    239.08 o 
   2   3   1       93.89      105.12      4.94 o 
   3   3   1      304.71      274.80     20.10 o 
   4   3   1      216.86      211.65     34.83 o 
   5   3   1      262.83      238.21      9.80 o 
   6   3   1      484.60      458.09     21.74 o 
   7   3   1       60.83       44.79     14.33 o 
   8   3   1       55.31       49.73     16.63 o 
  -8   4   1       27.70       46.76     10.27 o 
  -7   4   1       97.17       99.24     10.50 o 
  -6   4   1       24.59       26.05     11.79 o 
  -5   4   1      198.63      178.48      7.82 o 
  -4   4   1     1065.83     1016.65     24.65 o 
  -3   4   1      274.68      250.85      6.40 o 
  -2   4   1      551.04      513.05      9.95 o 
  -1   4   1      836.48      750.80     23.05 o 
   0   4   1      576.49      564.43     20.89 o 
   1   4   1     1858.15     1635.96     32.46 o 
   2   4   1      301.68      292.62      8.61 o 
   3   4   1       88.95       94.57      7.74 o 
   4   4   1      570.48      541.80     12.07 o 
   5   4   1      605.20      564.82     24.69 o 
   6   4   1      392.06      407.27     22.81 o 
   7   4   1       24.44       10.04     13.34 o 
   8   4   1      158.79      161.86     19.59 o 
  -8   5   1       30.09       33.76     14.33 o 
  -7   5   1       44.85       57.91     10.04 o 
  -6   5   1        9.96       14.75      9.96 o 
  -5   5   1      433.86      431.58     10.31 o 
  -4   5   1      207.28      204.88      8.69 o 
  -3   5   1      733.09      676.99     15.47 o 
  -2   5   1     1117.36     1019.61     43.39 o 
  -1   5   1       43.85       54.96      6.42 o 
   0   5   1      404.52      383.68     12.18 o 
   1   5   1      309.84      308.28      9.90 o 
   2   5   1     1445.61     1518.32     31.91 o 
   3   5   1      364.36      322.74      7.29 o 
   4   5   1      366.00      311.92      8.16 o 
   5   5   1      572.07      596.54     14.33 o 
   6   5   1       21.43       33.91     17.04 o 
   7   5   1        5.90       -3.62     13.67 o 
   8   5   1      201.64      210.27     20.58 o 
  -8   6   1       41.49       45.12     15.31 o 
  -7   6   1       22.72       13.54      7.60 o 
  -6   6   1      143.61      140.16     11.17 o 
  -5   6   1      270.44      269.28      8.83 o 
  -4   6   1      937.62      978.30     17.64 o 
  -3   6   1      167.99      155.45      7.91 o 
  -2   6   1      361.25      349.68     13.58 o 
  -1   6   1       17.71       19.02      3.84 o 
   0   6   1      800.12      788.24     20.67 o 
   1   6   1     4774.92     4603.60    158.70 o 
   2   6   1      613.59      622.12      8.70 o 
   3   6   1      118.05      106.87      5.47 o 
   4   6   1      494.86      509.23     12.51 o 
   5   6   1      219.93      229.82      8.43 o 
   6   6   1      130.67      143.55     10.76 o 
   7   6   1       14.94      -19.51     13.01 o 
  -8   7   1      250.13      221.30     21.08 o 
  -7   7   1      200.87      178.12     13.66 o 
  -6   7   1       70.39       64.96      7.80 o 
  -5   7   1      843.04      791.99     13.52 o 
  -4   7   1      316.38      300.72     14.00 o 
  -3   7   1      171.68      169.76      8.32 o 
  -2   7   1      146.08      155.79      7.74 o 
  -1   7   1       21.41       17.19      4.02 o 
   0   7   1     1117.80     1022.62     30.63 o 
   1   7   1      398.16      416.31     17.45 o 
   2   7   1      458.36      531.37     18.01 o 
   3   7   1       10.38        6.03      4.29 o 
   4   7   1      639.58      608.95     11.29 o 
   5   7   1      154.87      154.45     14.36 o 
   6   7   1      431.92      428.65     16.38 o 
   7   7   1       24.84       18.94     14.16 o 
  -8   8   1        9.19       15.81     15.64 o 
  -7   8   1      122.51      124.96     12.40 o 
  -6   8   1       17.30       20.78      8.31 o 
  -5   8   1     1077.05     1005.82     15.09 o 
  -4   8   1      687.48      604.90     15.15 o 
  -3   8   1      353.31      323.37     15.07 o 
  -2   8   1      117.88      123.25     13.50 o 
  -1   8   1      259.18      274.14      8.96 o 
   0   8   1     1430.91     1365.88     37.87 o 
   1   8   1      769.78      711.12     12.81 o 
   2   8   1      339.69      378.10      9.00 o 
   3   8   1      283.32      256.89     14.21 o 
   4   8   1       23.69       23.09      7.23 o 
   5   8   1      611.46      604.16     40.51 o 
   6   8   1      347.85      313.31     18.61 o 
  -8   9   1        2.68      -15.31     15.64 o 
  -7   9   1      135.22       99.38     12.30 o 
  -6   9   1      536.65      536.61     33.51 o 
  -5   9   1      511.32      501.25     15.60 o 
  -4   9   1       72.41       55.87      7.98 o 
  -3   9   1      278.90      259.15     10.30 o 
  -2   9   1      399.75      425.73     11.64 o 
  -1   9   1       81.45       89.10      7.10 o 
   0   9   1      197.32      229.78      8.67 o 
   1   9   1      462.24      498.41     13.83 o 
   2   9   1      167.57      194.98     14.74 o 
   3   9   1      622.85      622.88     13.97 o 
   4   9   1     1916.75     1858.88     19.15 o 
   5   9   1      977.67      930.54     29.00 o 
   6   9   1        8.04       12.02     13.01 o 
  -7  10   1       90.14       86.38     12.89 o 
  -6  10   1      360.72      383.41     15.78 o 
  -5  10   1      234.91      248.26     18.36 o 
  -4  10   1      790.28      714.26     33.76 o 
  -3  10   1      258.81      235.62     10.42 o 
  -2  10   1     1151.73     1199.71     19.39 o 
  -1  10   1      101.33      103.44      7.74 o 
   0  10   1       39.13       32.65      5.87 o 
   1  10   1     1036.69     1125.33     62.24 o 
   2  10   1       22.27       29.14      5.88 o 
   3  10   1      372.03      393.86     12.05 o 
   4  10   1       21.37       24.79      6.39 o 
   5  10   1      752.81      661.94     16.77 o 
   6  10   1      102.81       74.43     16.14 o 
  -7  11   1      114.42      110.69     13.31 o 
  -6  11   1      172.19      169.13     13.33 o 
  -5  11   1      564.51      532.55     32.11 o 
  -4  11   1        0.49      -14.17     11.61 o 
  -3  11   1      263.73      240.23     13.26 o 
  -2  11   1      152.62      165.71     19.18 o 
  -1  11   1      289.10      319.72     20.17 o 
   0  11   1      231.92      210.42      9.72 o 
   1  11   1     1070.81     1078.58     36.55 o 
   2  11   1      215.19      205.30      9.77 o 
   3  11   1      128.93      122.34      9.55 o 
   4  11   1       91.48       97.53      9.61 o 
   5  11   1      182.74      169.56     13.67 o 
   6  11   1       52.47       58.78     16.14 o 
  -7  12   1      138.47      131.12     14.77 o 
  -6  12   1        0.28      -10.53      9.72 o 
  -5  12   1      567.14      527.58     17.46 o 
  -4  12   1      324.86      305.88     16.38 o 
  -3  12   1        9.79        1.58      6.45 o 
  -2  12   1      271.62      272.10     22.31 o 
  -1  12   1      192.86      199.48     10.01 o 
   0  12   1      229.52      232.56     12.76 o 
   1  12   1      700.03      786.60     16.42 o 
   2  12   1      139.56      120.49     15.23 o 
   3  12   1      621.73      617.84     28.82 o 
   4  12   1      152.88      127.06     10.65 o 
   5  12   1       34.38       25.69     12.68 o 
   6  12   1       80.59      102.75     16.80 o 
  -7  13   1        5.13      -16.01     30.54 o 
  -6  13   1      346.11      377.16     17.12 o 
  -5  13   1      197.89      181.84     17.87 o 
  -4  13   1      118.53      102.53     10.78 o 
  -3  13   1      101.90      106.74     10.01 o 
  -2  13   1      138.17      136.05     10.24 o 
  -1  13   1      140.36      130.18      9.60 o 
   0  13   1       52.90       59.62      7.50 o 
   1  13   1       57.46       61.66      8.21 o 
   2  13   1      230.98      220.56     11.28 o 
   3  13   1      907.95      835.55     39.19 o 
   4  13   1      416.98      406.87     14.96 o 
   5  13   1      112.56      100.60     12.05 o 
   6  13   1       34.52       35.73     17.45 o 
  -7  14   1       16.81       20.79     14.74 o 
  -6  14   1      156.92      168.20     14.84 o 
  -5  14   1       88.97       79.51     11.65 o 
  -4  14   1      176.56      195.89     12.75 o 
  -3  14   1       48.61       43.03     11.69 o 
  -2  14   1       47.96       46.91      8.06 o 
  -1  14   1      224.52      205.91     11.06 o 
   0  14   1       12.71        9.79     10.62 o 
   1  14   1       35.41       28.59      7.79 o 
   2  14   1       80.51       68.75      9.54 o 
   3  14   1      190.99      213.79     12.40 o 
   4  14   1      132.11      126.21     11.99 o 
   5  14   1      131.31      130.82     13.33 o 
   6  14   1       53.00       49.07     19.10 o 
  -6  15   1      121.34      119.32     15.97 o 
  -5  15   1       33.71       12.42     10.64 o 
  -4  15   1       69.22       96.00     11.64 o 
  -3  15   1      260.17      278.45     13.97 o 
  -2  15   1      165.53      136.97     11.58 o 
  -1  15   1      239.61      216.23     11.99 o 
   0  15   1       93.86      117.60     10.45 o 
   1  15   1       13.76       -1.38      8.07 o 
   2  15   1      894.53      920.94     21.90 o 
   3  15   1      452.57      453.55     16.01 o 
   4  15   1      529.21      502.95     17.45 o 
   5  15   1       68.29       51.10     12.16 o 
   6  15   1        9.51        8.89     18.94 o 
  -6  16   1      152.31      141.05     24.21 o 
  -5  16   1        4.56       -9.95     15.31 o 
  -4  16   1       80.06       97.17     12.37 o 
  -3  16   1        8.65       -3.62      8.55 o 
  -2  16   1      327.59      306.23     14.48 o 
  -1  16   1      586.86      598.24     20.91 o 
   0  16   1       18.13        8.87      8.44 o 
   1  16   1      136.17      149.69     11.91 o 
   2  16   1      288.15      303.20     14.55 o 
   3  16   1      240.05      268.99     14.32 o 
   4  16   1       16.37       20.47     10.59 o 
   5  16   1       23.46       11.89     27.00 o 
  -6  17   1        7.86        9.51     14.10 o 
  -5  17   1       13.05       24.88     31.53 o 
  -4  17   1       30.68       16.71     12.84 o 
  -3  17   1       73.72       81.34     11.88 o 
  -2  17   1      638.63      618.37     20.58 o 
  -1  17   1     1181.22     1184.76     25.27 o 
   0  17   1      107.25       87.51     11.37 o 
   1  17   1       29.92       22.04     11.20 o 
   2  17   1      694.78      733.08     30.30 o 
   3  17   1      454.61      418.94     49.48 o 
   4  17   1        8.67        7.30     11.12 o 
   5  17   1        2.75      -14.79     11.85 o 
  -5  18   1       49.47       41.48     13.95 o 
  -4  18   1       33.80       20.31     18.36 o 
  -3  18   1      571.85      565.56     19.72 o 
  -2  18   1      312.34      329.88     16.00 o 
  -1  18   1      314.32      329.14     16.71 o 
   0  18   1       81.86       74.72     11.35 o 
   1  18   1      238.74      227.35     19.51 o 
   2  18   1        1.30      -13.83     13.67 o 
   3  18   1       21.68       23.94     11.05 o 
   4  18   1        2.87       -3.05     11.29 o 
   5  18   1       10.13      -20.00     13.33 o 
  -5  19   1       10.83        6.01     24.29 o 
  -4  19   1        7.20      -11.38     11.64 o 
  -3  19   1      246.28      272.67     16.23 o 
  -2  19   1      538.38      550.06     36.06 o 
  -1  19   1       32.62       20.52     10.36 o 
   0  19   1       28.49       19.99     12.27 o 
   1  19   1       41.59       50.42     10.89 o 
   2  19   1       77.60       78.38     12.98 o 
   3  19   1       60.08       35.70     23.30 o 
   4  19   1       56.96       68.53     15.64 o 
  -4  20   1       10.73        3.75     14.33 o 
  -3  20   1       62.51       64.06     13.50 o 
  -2  20   1      135.91      108.89     13.79 o 
  -1  20   1       85.63       83.79     12.71 o 
   0  20   1       44.05       46.53     11.39 o 
   1  20   1      154.40      173.61     14.45 o 
   2  20   1       80.24       88.65     13.30 o 
   3  20   1       62.12       73.33     22.48 o 
   4  20   1        0.83      -18.44     24.86 o 
  -3  21   1        0.52       -9.33     13.50 o 
  -2  21   1       14.29       16.16     35.65 o 
  -1  21   1      197.76      226.32     15.89 o 
   0  21   1       37.57       42.24     12.03 o 
   1  21   1        1.24      -16.20     10.80 o 
   2  21   1      127.39      154.42     30.30 o 
   3  21   1       10.19      -18.69     12.46 o 
  -3  22   1       22.57       27.74     14.34 o 
  -2  22   1       14.30       22.52     12.45 o 
  -1  22   1       17.51       14.30     12.51 o 
   0  22   1       16.63        0.44     12.11 o 
   1  22   1        8.00       -9.58     12.27 o 
   2  22   1       16.03        8.65     21.24 o 
  -1  23   1        1.99       -0.23     12.96 o 
   0  23   1       25.14       34.88     16.71 o 
   1  23   1        2.47      -22.20     24.95 o 
  -5 -18   2       88.27      139.30     24.21 o 
  -4 -18   2       46.28       49.40     17.45 o 
  -6 -17   2       25.23        3.95     22.56 o 
  -5 -17   2        6.98        0.82     18.11 o 
  -4 -17   2       65.02       61.25     17.62 o 
  -3 -17   2       68.45       78.21     16.30 o 
  -6 -16   2       17.85        2.80     21.08 o 
  -5 -16   2       56.07       71.46     21.08 o 
  -4 -16   2      286.77      303.14     21.41 o 
  -3 -16   2      503.23      559.99     40.42 o 
  -2 -16   2      348.23      321.75     17.78 o 
  -1 -16   2        0.24      -27.17     18.61 o 
   5 -16   2       48.38       95.17     20.25 o 
  -6 -15   2       52.34       76.73     21.90 o 
  -5 -15   2       29.99       17.95     17.62 o 
  -4 -15   2      178.61      188.37     18.94 o 
  -3 -15   2      149.11      149.84     17.12 o 
  -2 -15   2       51.37       59.19     10.87 o 
  -1 -15   2       38.63       48.74     12.02 o 
   4 -15   2      154.98      169.77     17.95 o 
   5 -15   2       86.33       90.89     19.10 o 
   6 -15   2       83.05      114.77     22.39 o 
  -7 -14   2       27.95       31.94     21.74 o 
  -6 -14   2       80.37      111.48     24.04 o 
  -5 -14   2       13.79       -1.32     16.14 o 
  -4 -14   2      288.33      265.10     19.59 o 
  -3 -14   2       16.42        7.08     11.36 o 
  -2 -14   2       36.84       35.57     10.54 o 
  -1 -14   2      105.57      111.48     12.35 o 
   3 -14   2       53.41       39.02     12.51 o 
   4 -14   2      110.69      115.31     14.62 o 
   5 -14   2        1.49      -21.49     14.33 o 
   6 -14   2       55.03       78.05     20.91 o 
  -7 -13   2      113.29      112.79     23.55 o 
  -6 -13   2      132.44      158.07     23.05 o 
  -5 -13   2       24.89       26.18     15.64 o 
  -4 -13   2       31.57       22.23     13.50 o 
  -3 -13   2       29.00       38.79      9.40 o 
  -2 -13   2        3.88        0.82      8.23 o 
  -1 -13   2       31.22       37.53      8.07 o 
   0 -13   2      983.47      956.52     22.23 o 
   2 -13   2       19.60       29.15      9.72 o 
   3 -13   2      516.62      524.05     43.72 o 
   4 -13   2      232.24      220.98     18.11 o 
   5 -13   2      101.71       95.50     18.44 o 
   6 -13   2       15.38      -13.50     17.29 o 
  -7 -12   2       44.23       43.80     18.61 o 
  -6 -12   2      129.19      151.16     22.06 o 
  -5 -12   2      135.88      142.60     19.92 o 
  -4 -12   2      241.67      234.31     18.28 o 
  -3 -12   2       82.96       88.42     13.83 o 
  -2 -12   2      135.43      164.47     15.07 o 
  -1 -12   2      170.20      188.21     12.18 o 
   0 -12   2      296.01      283.22     13.67 o 
   2 -12   2        9.18        5.43      9.06 o 
   3 -12   2      194.42      193.48     14.65 o 
   4 -12   2      480.51      498.57     42.65 o 
   5 -12   2        0.09      -19.51     13.01 o 
   6 -12   2       16.00       20.75     16.47 o 
  -7 -11   2        7.82      -17.95     15.97 o 
  -6 -11   2       81.63       85.13     18.94 o 
  -5 -11   2       81.26       68.83     16.47 o 
  -4 -11   2      262.68      268.89     18.61 o 
  -3 -11   2        1.48        2.31      9.06 o 
  -2 -11   2      452.29      399.14     16.30 o 
  -1 -11   2      605.36      623.08     17.95 o 
   0 -11   2       78.73       67.58     15.56 o 
   1 -11   2      621.28      734.88     22.89 o 
   2 -11   2      206.44      218.18     13.01 o 
   3 -11   2      651.28      637.33     40.10 o 
   4 -11   2      294.82      293.37     20.34 o 
   5 -11   2      152.66      150.34     19.27 o 
   6 -11   2       77.89       69.16     18.11 o 
   7 -11   2       60.44       61.09     21.57 o 
  -7 -10   2       70.52       88.75     19.10 o 
  -6 -10   2      140.41      134.03     20.25 o 
  -5 -10   2       64.93       83.15     16.14 o 
  -4 -10   2      233.67      238.59     17.12 o 
  -3 -10   2       91.12      112.79     12.51 o 
  -2 -10   2       61.22       79.20     10.37 o 
  -1 -10   2     1201.59     1261.54    146.47 o 
   0 -10   2       83.33      105.60     30.63 o 
   2 -10   2     1173.31     1265.59     26.18 o 
   3 -10   2       43.81       56.64     11.20 o 
   4 -10   2      148.62      135.85     14.82 o 
   5 -10   2        3.81        6.09     13.17 o 
   6 -10   2       18.39       -5.93     15.15 o 
   7 -10   2       48.15       78.71     20.58 o 
  -8  -9   2       66.84      111.64     20.58 o 
  -7  -9   2      283.61      296.39     22.39 o 
  -6  -9   2      474.61      469.94     24.37 o 
  -5  -9   2      140.12      125.80     15.48 o 
  -4  -9   2      394.38      387.78     19.27 o 
  -3  -9   2      279.26      295.57     15.81 o 
  -2  -9   2      495.93      573.47     35.73 o 
  -1  -9   2      587.78      531.36     15.64 o 
   0  -9   2      240.14      331.06     39.19 o 
   1  -9   2      743.92      744.60     17.12 o 
   2  -9   2      912.05      919.63     22.72 o 
   3  -9   2     1977.79     1945.47     36.06 o 
   4  -9   2       94.56       88.26     14.33 o 
   5  -9   2       11.00       18.28     12.68 o 
   6  -9   2       99.38      116.74     19.10 o 
   7  -9   2       81.36      111.97     21.74 o 
  -8  -8   2      282.89      248.14     22.72 o 
  -7  -8   2       26.04       34.41     14.98 o 
  -6  -8   2      255.67      278.94     19.92 o 
  -5  -8   2     1049.65     1018.27     30.96 o 
  -4  -8   2      360.43      386.79     18.61 o 
  -3  -8   2      227.07      251.44     14.49 o 
  -2  -8   2      464.99      435.36     15.64 o 
  -1  -8   2      105.95       97.18      6.72 o 
   0  -8   2      104.45      122.19     20.25 o 
   1  -8   2       71.91       90.56      8.89 o 
   2  -8   2     3176.29     3317.76     40.51 o 
   3  -8   2      119.17      111.57      9.26 o 
   4  -8   2      311.47      290.79     17.29 o 
   5  -8   2       61.79       31.78     14.16 o 
   6  -8   2      408.65      363.74     23.05 o 
   7  -8   2      114.81      143.91     23.88 o 
  -8  -7   2       46.18       40.67     17.62 o 
  -7  -7   2       20.28        8.56     14.33 o 
  -6  -7   2        5.77      -15.31     11.69 o 
  -5  -7   2      216.67      241.89     17.29 o 
  -4  -7   2      206.18      213.57     14.49 o 
  -3  -7   2      164.23      136.34     11.86 o 
  -1  -7   2     1694.28     1557.84    125.87 o 
   0  -7   2       28.96       35.90      6.26 o 
   1  -7   2       49.96       53.35      7.25 o 
   2  -7   2     1100.79     1163.83     24.21 o 
   3  -7   2      482.30      557.10     32.03 o 
   4  -7   2       63.55       74.59     12.51 o 
   5  -7   2       71.70       88.42     14.65 o 
   6  -7   2      232.31      204.51     19.10 o 
   7  -7   2      115.32      114.77     21.41 o 
  -8  -6   2       19.03       -1.81     16.47 o 
  -7  -6   2       19.64       12.02     14.49 o 
  -6  -6   2      217.89      217.35     18.11 o 
  -5  -6   2      174.84      188.04     15.97 o 
  -4  -6   2      288.45      318.29     16.14 o 
  -3  -6   2      167.32      154.78     11.86 o 
  -2  -6   2      124.59      132.22      9.72 o 
  -1  -6   2     1206.11     1125.74    168.78 o 
   0  -6   2       43.19       50.88      6.75 o 
   1  -6   2       95.63       97.48      8.23 o 
   2  -6   2      371.67      361.24     24.21 o 
   3  -6   2      469.40      501.19     17.12 o 
   4  -6   2      209.22      194.86     10.97 o 
   5  -6   2       39.56       44.62     14.00 o 
   6  -6   2      268.09      253.74     19.92 o 
   7  -6   2      162.11      178.49     20.42 o 
  -8  -5   2       55.75       67.13     14.74 o 
  -7  -5   2      260.39      235.79     19.59 o 
  -6  -5   2      463.44      565.45     24.70 o 
  -5  -5   2      145.79      161.86     14.98 o 
  -4  -5   2      251.08      272.51     15.31 o 
  -3  -5   2        5.91       -6.59      5.43 o 
  -1  -5   2      316.63      335.91     12.68 o 
   0  -5   2      433.40      428.48     11.28 o 
   1  -5   2      444.69      439.54     15.89 o 
   2  -5   2      360.20      345.18     16.05 o 
   3  -5   2       70.96       58.62     10.21 o 
   4  -5   2       47.59       34.41     10.21 o 
   5  -5   2       84.07      101.27     14.98 o 
   6  -5   2       57.29      106.70     17.12 o 
   7  -5   2       31.37       32.27     16.47 o 
  -8  -4   2       19.94       31.98      9.14 o 
  -7  -4   2       26.32       43.96     14.82 o 
  -6  -4   2      264.27      284.70     19.10 o 
  -5  -4   2       78.86       86.78     12.68 o 
  -4  -4   2      357.14      387.78     17.29 o 
  -3  -4   2      721.23      802.39     20.75 o 
  -2  -4   2      249.33      274.33     11.53 o 
  -1  -4   2     1980.24     2000.31     25.69 o 
   0  -4   2      645.38      654.62      9.28 o 
   1  -4   2     5983.81     6061.67     44.79 o 
   2  -4   2     1918.84     1990.31     21.42 o 
   3  -4   2      452.91      440.80     17.12 o 
   4  -4   2       92.88      108.35     13.50 o 
   5  -4   2       86.57      114.93     15.31 o 
   6  -4   2      974.43      928.52     32.27 o 
   7  -4   2       15.27       18.77     16.47 o 
   8  -4   2       18.04       54.83     20.75 o 
  -8  -3   2       17.41       28.86     26.26 o 
  -7  -3   2       74.34       57.17     46.11 o 
  -6  -3   2      192.98      194.46     16.30 o 
  -5  -3   2      233.04      276.14     16.14 o 
  -4  -3   2     1169.81     1227.88     27.83 o 
  -3  -3   2      621.20      667.37     18.61 o 
  -2  -3   2       59.03       61.25      7.08 o 
   0  -3   2     1479.80     1519.03     18.69 o 
   1  -3   2     7349.16     7274.16    240.24 o 
   2  -3   2      593.03      596.65     44.87 o 
   3  -3   2     1298.18     1353.68     28.16 o 
   4  -3   2      101.66       97.97     11.86 o 
   5  -3   2      297.05      313.52     18.44 o 
   6  -3   2      512.79      577.47     26.35 o 
   7  -3   2       25.51       24.53     15.64 o 
   8  -3   2      154.55      199.57     24.70 o 
  -8  -2   2        9.52        2.38     24.78 o 
  -7  -2   2      186.13      129.54     22.56 o 
  -6  -2   2      238.07      191.86     53.35 o 
  -5  -2   2       85.56      123.33     12.35 o 
  -4  -2   2     5289.53     5609.84     57.47 o 
  -3  -2   2     3307.31     3325.50     39.19 o 
  -2  -2   2     4256.88     4639.00     40.84 o 
  -1  -2   2       49.18       58.45      6.26 o 
   0  -2   2    12734.40    12616.07     45.11 o 
   1  -2   2     1533.50     1421.19     21.41 o 
   2  -2   2      236.00      248.80     11.86 o 
   3  -2   2     1149.28     1070.46     25.03 o 
   4  -2   2       88.41      116.09     12.18 o 
   5  -2   2       64.12      103.08     14.00 o 
   6  -2   2      345.85      378.72     22.56 o 
   7  -2   2      350.26      328.33     23.05 o 
   8  -2   2       18.87       22.72     17.62 o 
  -8  -1   2        0.81      -12.69     11.20 o 
  -7  -1   2       47.38       53.00     54.91 o 
  -6  -1   2      150.07      169.22     74.10 o 
  -5  -1   2       67.45       64.22     11.53 o 
  -4  -1   2     5025.18     5569.67     56.15 o 
  -3  -1   2      515.07      664.90     17.62 o 
  -2  -1   2     2300.35     2766.64     30.46 o 
  -1  -1   2     1553.87     1620.60     20.58 o 
   0  -1   2     1044.62     1111.19     28.73 o 
   1  -1   2     3959.43     3636.71     33.92 o 
   2  -1   2      324.97      333.83      9.37 o 
   3  -1   2      515.34      583.07     19.27 o 
   4  -1   2      426.62      436.68     18.44 o 
   5  -1   2       83.11       89.58     13.83 o 
   6  -1   2       73.71      121.68     17.12 o 
   7  -1   2      297.58      308.90     21.57 o 
   8  -1   2        2.34      -22.56     16.80 o 
  -8   0   2        1.53       -8.71     13.58 o 
  -7   0   2       14.11       30.38     28.57 o 
  -6   0   2       59.19       58.39     50.55 o 
  -5   0   2      235.35      228.04     36.31 o 
  -4   0   2     1878.90     1987.86    412.56 o 
  -3   0   2      193.22      225.09     11.20 o 
  -2   0   2    18347.91    18755.85    929.18 o 
  -1   0   2     4219.57     4053.46    122.51 o 
   0   0   2        0.03       -0.66      3.13 o 
   1   0   2    17711.31    17387.96    411.08 o 
   2   0   2        1.81        8.73      4.63 o 
   3   0   2       10.35       12.84      7.74 o 
   4   0   2      631.28      656.34     22.06 o 
   5   0   2      890.46      829.23     27.17 o 
   6   0   2        0.51       31.29     12.35 o 
   7   0   2      134.73      165.32     18.94 o 
   8   0   2       11.15      -21.74     17.12 o 
  -8   1   2        1.00        2.81      8.68 o 
  -7   1   2       45.03       53.69     29.23 o 
  -6   1   2      151.96      126.18     50.72 o 
  -5   1   2       66.66       77.37     21.41 o 
  -4   1   2     5015.96     4987.55    328.31 o 
  -3   1   2      510.19      499.65     49.23 o 
  -2   1   2     2282.90     2405.01    146.08 o 
  -1   1   2     1572.44     1575.19     63.39 o 
   1   1   2     3963.65     3833.92     24.91 o 
   2   1   2      322.18      311.21     12.84 o 
   3   1   2      518.23      551.12     18.77 o 
   4   1   2      429.03      396.34     17.95 o 
   5   1   2       81.15      147.04     14.49 o 
   6   1   2       75.15       52.86     13.34 o 
   7   1   2      297.27      297.54     21.90 o 
   8   1   2        2.48       11.03     18.28 o 
  -8   2   2        9.21       12.29      9.83 o 
  -7   2   2      186.56      164.93     36.47 o 
  -6   2   2      238.45      187.28     49.81 o 
  -5   2   2       85.91       93.68      9.63 o 
  -4   2   2     5301.08     5293.04    332.96 o 
  -3   2   2     3304.40     3101.47    103.26 o 
  -2   2   2     4273.46     4342.74    157.02 o 
  -1   2   2       46.68       43.93      2.97 o 
   0   2   2    12730.97    12009.57     62.57 o 
   1   2   2     1526.04     1524.93     22.06 o 
   2   2   2      236.31      262.96     12.02 o 
   3   2   2     1144.23     1175.68     25.69 o 
   4   2   2       87.60      107.03     11.36 o 
   5   2   2       64.36       49.56     12.68 o 
   6   2   2      341.30      302.15     20.58 o 
   7   2   2      351.65      332.62     22.72 o 
   8   2   2       18.58       37.71     17.45 o 
  -8   3   2       17.99       19.09     15.23 o 
  -7   3   2       74.68       49.13      9.89 o 
  -6   3   2      189.50      154.58     30.96 o 
  -5   3   2      233.63      220.13     15.45 o 
  -4   3   2     1160.82     1193.41    133.06 o 
  -3   3   2      627.09      633.17     35.06 o 
  -2   3   2       56.00       48.07      5.08 o 
  -1   3   2     1855.25     1732.63     12.44 o 
   0   3   2     1480.07     1491.01     12.57 o 
   1   3   2     7338.17     7456.54    191.91 o 
   2   3   2      589.37      637.24     16.80 o 
   3   3   2     1301.72     1316.14     26.68 o 
   4   3   2      100.79      105.05     12.51 o 
   5   3   2      298.77      274.98     17.62 o 
   6   3   2      517.39      549.31     24.37 o 
   7   3   2       24.72       60.60     16.30 o 
   8   3   2      154.35      179.81     22.89 o 
  -8   4   2       19.13       16.43     20.91 o 
  -7   4   2       26.45       41.05      8.96 o 
  -6   4   2      265.46      258.03     10.03 o 
  -5   4   2       77.82       78.03      6.57 o 
  -4   4   2      360.00      348.93     20.72 o 
  -3   4   2      719.47      751.19     12.73 o 
  -2   4   2      251.19      233.39      7.68 o 
  -1   4   2     1976.39     1819.85     51.54 o 
   0   4   2      644.09      656.29      9.31 o 
   1   4   2     6003.00     6069.25    326.11 o 
   2   4   2     1930.85     1874.50     27.83 o 
   3   4   2      447.66      481.47     16.96 o 
   4   4   2       92.69      100.61     11.86 o 
   5   4   2       85.80       93.36     14.49 o 
   6   4   2      973.00      962.28     30.79 o 
   7   4   2       14.41       34.58     15.97 o 
   8   4   2       18.89       38.37     18.44 o 
  -8   5   2       57.24       46.27     14.98 o 
  -7   5   2      260.32      259.97     10.87 o 
  -6   5   2      467.38      512.21     22.81 o 
  -5   5   2      146.01      134.83     15.98 o 
  -4   5   2      250.92      221.17      7.56 o 
  -3   5   2        6.20        2.52      3.95 o 
  -2   5   2     1571.70     1644.81     18.92 o 
  -1   5   2      317.06      308.48     18.94 o 
   0   5   2      435.40      471.18     14.22 o 
   1   5   2      436.31      429.95      7.29 o 
   2   5   2      359.50      356.49     13.17 o 
   3   5   2       76.53       81.50      6.61 o 
   4   5   2       46.40       51.87     10.87 o 
   5   5   2       83.87       65.54     14.49 o 
   7   5   2       32.18       41.82     16.30 o 
  -8   6   2       17.98       35.40     14.16 o 
  -7   6   2       19.28       15.08     15.07 o 
  -6   6   2      214.12      215.08      9.46 o 
  -5   6   2      174.93      163.52     20.38 o 
  -4   6   2      291.38      274.79     12.27 o 
  -3   6   2      166.73      150.97      9.14 o 
  -2   6   2      126.73      123.40      6.87 o 
  -1   6   2     1213.39     1213.08     17.12 o 
   0   6   2       42.61       40.23      4.48 o 
   1   6   2       94.12       99.75      4.75 o 
   2   6   2      362.57      380.03     24.62 o 
   3   6   2      465.58      483.88     34.58 o 
   4   6   2      212.47      216.06     22.64 o 
   5   6   2       39.64       39.02     12.84 o 
   6   6   2      265.67      247.32     18.94 o 
   7   6   2      160.61      181.95     21.08 o 
  -8   7   2       45.43       35.90     14.98 o 
  -7   7   2       20.15        8.39     25.11 o 
  -6   7   2        6.13        1.18     16.14 o 
  -5   7   2      216.61      191.56     14.90 o 
  -4   7   2      203.62      195.91     10.29 o 
  -3   7   2      161.09      126.77      8.15 o 
  -2   7   2     2857.72     2743.67     79.28 o 
  -1   7   2     1690.93     1603.78     29.31 o 
   0   7   2       28.98       36.24      5.10 o 
   1   7   2       50.51       47.05      4.07 o 
   2   7   2     1101.36     1184.86     22.31 o 
   3   7   2      484.28      563.71     18.77 o 
   4   7   2       63.07       66.35      8.11 o 
   5   7   2       73.09       84.14     13.34 o 
   6   7   2      232.02      229.37     18.61 o 
   7   7   2      117.04      144.24     18.61 o 
  -8   8   2      284.01      298.52     21.41 o 
  -7   8   2       25.58       20.98     10.15 o 
  -6   8   2      253.11      235.75     13.50 o 
  -5   8   2     1048.48     1023.44     33.01 o 
  -4   8   2      360.64      349.80     12.51 o 
  -3   8   2      231.20      212.18      9.60 o 
  -2   8   2      469.67      485.82     12.27 o 
  -1   8   2      109.20       92.54      6.75 o 
   0   8   2      104.64      114.52     10.37 o 
   1   8   2       74.36       92.67     14.49 o 
   2   8   2     3179.23     3532.20     78.53 o 
   3   8   2      118.94      123.61      8.10 o 
   4   8   2      309.65      289.57      8.78 o 
   5   8   2       61.45       50.88     13.50 o 
   6   8   2      409.96      360.77     20.75 o 
  -8   9   2       67.25       44.36     12.96 o 
  -7   9   2      285.30      281.68     27.50 o 
  -6   9   2      477.09      431.63     16.12 o 
  -5   9   2      140.57      129.63     11.00 o 
  -4   9   2      393.89      394.16     13.16 o 
  -3   9   2      279.81      279.63     28.49 o 
  -2   9   2      494.69      569.02     17.95 o 
  -1   9   2      580.98      594.12     34.91 o 
   0   9   2      237.74      294.68     10.04 o 
   1   9   2      731.29      778.52     14.26 o 
   2   9   2      915.99      960.13     20.77 o 
   3   9   2     1980.24     1925.22     72.07 o 
   4   9   2       95.26       93.22      7.69 o 
   5   9   2       10.97        2.47     12.35 o 
  -7  10   2       69.71       58.26     17.54 o 
  -6  10   2      139.31      131.22     20.83 o 
  -5  10   2       64.99       69.47     16.22 o 
  -4  10   2      235.53      193.20     11.06 o 
  -3  10   2       89.27       86.86      8.38 o 
  -2  10   2       61.76       81.04      7.68 o 
  -1  10   2     1207.94     1268.87     33.18 o 
   0  10   2       83.32       88.17      7.57 o 
   1  10   2      188.82      186.40      8.91 o 
   2  10   2     1169.03     1165.32     38.96 o 
   3  10   2       45.06       59.85      5.76 o 
   4  10   2      148.74      132.77      8.08 o 
   5  10   2        3.97      -17.29     11.53 o 
  -7  11   2        7.49      -10.12     15.07 o 
  -6  11   2       81.33       99.57     13.91 o 
  -5  11   2       81.27       83.73     10.34 o 
  -4  11   2      260.30      258.51     12.45 o 
  -3  11   2        1.67       -6.36      6.28 o 
  -2  11   2      450.08      426.68     14.33 o 
  -1  11   2      612.67      619.99     14.73 o 
   0  11   2       78.80       61.37     10.87 o 
   1  11   2      617.81      631.80     32.69 o 
   2  11   2      207.29      220.62      9.62 o 
   3  11   2      649.45      666.01     12.12 o 
   4  11   2      295.66      296.17     12.27 o 
   5  11   2      152.80      134.20     16.30 o 
  -7  12   2       43.93       43.27     13.03 o 
  -6  12   2      128.24      145.17     15.89 o 
  -5  12   2      135.44      109.34     12.76 o 
  -4  12   2      242.05      239.83     12.61 o 
  -3  12   2       83.53       78.90     10.70 o 
  -2  12   2      137.53      133.90      9.84 o 
  -1  12   2      165.60      169.56      9.78 o 
   0  12   2      296.57      318.68     11.47 o 
   1  12   2        0.55       -1.09      5.65 o 
   2  12   2        9.31       11.53      4.95 o 
   3  12   2      196.00      208.83     10.86 o 
   4  12   2      478.95      477.52     14.90 o 
   5  12   2        0.08      -19.92     13.34 o 
  -7  13   2      113.83      110.49     17.87 o 
  -6  13   2      132.48      127.05     14.35 o 
  -5  13   2       24.98       15.75      9.28 o 
  -4  13   2       32.16       22.67     11.36 o 
  -3  13   2       28.89       15.39      7.97 o 
  -2  13   2        3.69       -0.75      8.23 o 
  -1  13   2       29.71       16.12      7.03 o 
   0  13   2      983.77      991.80     28.90 o 
   1  13   2      505.15      504.69     14.55 o 
   2  13   2       19.77       24.27      7.68 o 
   3  13   2      516.00      503.94     21.24 o 
   4  13   2      235.04      220.98     23.71 o 
   5  13   2      101.44      123.66     17.29 o 
  -7  14   2       27.77       29.75     16.22 o 
  -6  14   2       80.68       95.36     21.65 o 
  -5  14   2       14.50        6.11     31.29 o 
  -4  14   2      286.00      268.28     13.91 o 
  -3  14   2       16.90       -2.79      7.99 o 
  -2  14   2       36.23       31.98     13.50 o 
  -1  14   2      106.27      122.06     10.59 o 
   0  14   2      828.91      787.93     21.82 o 
   1  14   2      743.57      796.96     29.72 o 
   2  14   2      939.25      887.86     32.93 o 
   3  14   2       54.39       69.77     16.80 o 
   4  14   2      109.08      106.43     11.23 o 
   5  14   2        1.30      -20.75     15.97 o 
  -6  15   2       52.55       34.78     24.21 o 
  -5  15   2       29.43       19.40     12.35 o 
  -4  15   2      181.74      166.91     13.10 o 
  -3  15   2      147.75      143.67     11.91 o 
  -2  15   2       50.33       43.09     11.61 o 
  -1  15   2       38.88       58.59      9.14 o 
   0  15   2      239.65      264.94     26.68 o 
   1  15   2      263.61      250.73     12.79 o 
   2  15   2       82.92       67.19     10.37 o 
   3  15   2      549.18      496.74     17.45 o 
   4  15   2      152.78      157.91     13.33 o 
  -6  16   2       17.37        7.24     12.65 o 
  -5  16   2       56.16       44.96     17.37 o 
  -4  16   2      285.03      244.33     36.47 o 
  -3  16   2      506.11      520.69     18.10 o 
  -2  16   2      345.60      323.09     15.08 o 
  -1  16   2        0.12      -11.92      7.94 o 
   0  16   2      681.37      659.32     34.74 o 
   1  16   2      136.66      134.99     13.09 o 
   2  16   2      333.12      291.06     14.19 o 
   3  16   2       73.89       80.28     11.47 o 
   4  16   2      108.93      127.80     13.20 o 
  -6  17   2       25.90        5.41     25.19 o 
  -5  17   2        6.48       -1.32     18.28 o 
  -4  17   2       66.53       54.76     11.88 o 
  -3  17   2       68.48       61.87     15.31 o 
  -2  17   2       11.44        5.40      9.14 o 
  -1  17   2      208.92      196.82     13.07 o 
   0  17   2      790.82      838.15     21.37 o 
   1  17   2      264.77      265.37     13.96 o 
   2  17   2       58.58       47.58     10.68 o 
   3  17   2       15.95        0.23      9.71 o 
   4  17   2      140.51      159.34     20.50 o 
  -5  18   2       88.38      121.35     24.86 o 
  -4  18   2       45.58       54.64     21.82 o 
  -3  18   2       55.03       53.90     11.81 o 
  -2  18   2      119.52      133.70     12.73 o 
  -1  18   2      154.41      176.67     13.37 o 
   0  18   2       11.83        6.22     14.74 o 
   1  18   2       88.39       84.82     12.60 o 
   2  18   2       66.98      104.05     30.87 o 
   3  18   2       28.97       -9.03     33.67 o 
   4  18   2       53.37       38.86     18.11 o 
  -5  19   2      144.75      173.59     16.88 o 
  -4  19   2      118.22      113.85     16.63 o 
  -3  19   2       32.84       20.89     10.98 o 
  -2  19   2        4.91      -14.38      9.59 o 
  -1  19   2      198.30      176.36     13.88 o 
   0  19   2       30.01       39.58     10.99 o 
   1  19   2      121.26      136.94     25.93 o 
   2  19   2       28.13        7.66     16.22 o 
   3  19   2      113.61      126.67     14.48 o 
   4  19   2       25.36        8.89     18.11 o 
  -4  20   2      153.03      191.45     17.00 o 
  -3  20   2       21.35        3.09     11.68 o 
  -2  20   2       28.92       32.03     11.88 o 
  -1  20   2       83.30       81.82     12.75 o 
   0  20   2       48.77       73.31     12.28 o 
   1  20   2       13.19       13.69     17.12 o 
   2  20   2        7.36      -10.53     11.46 o 
   3  20   2       52.98       60.11     18.44 o 
  -3  21   2       18.27       -3.11     13.58 o 
  -2  21   2      216.20      257.21     42.65 o 
  -1  21   2      121.76      148.71     18.85 o 
   0  21   2       68.86       63.56     12.81 o 
   1  21   2        6.95       -2.28     11.55 o 
   2  21   2       22.45       -5.42     13.05 o 
   3  21   2        2.59      -20.38     13.58 o 
  -2  22   2        6.04       -2.65     13.14 o 
  -1  22   2       53.12       79.43     14.23 o 
   0  22   2       15.10       37.53     12.83 o 
   1  22   2        4.85      -17.54     11.69 o 
   2  22   2       22.13       49.06     13.62 o 
  -1  23   2       27.24        5.21     13.45 o 
   0  23   2       33.48       25.66     14.41 o 
  -5 -18   3       41.37       26.51     19.76 o 
  -4 -18   3       17.25       53.68     18.61 o 
  -5 -17   3       87.63      150.67     23.88 o 
  -4 -17   3       83.12      116.58     19.92 o 
  -3 -17   3       24.78       39.35     14.98 o 
  -6 -16   3       30.44       20.42     21.08 o 
  -5 -16   3      219.31      287.66     23.88 o 
  -4 -16   3       37.16       15.31     16.14 o 
  -3 -16   3      491.62      464.67     23.05 o 
  -2 -16   3      123.92      126.46     17.29 o 
   1 -16   3       80.88      131.24     21.08 o 
   5 -16   3       28.13       15.81     18.44 o 
  -6 -15   3      126.95      153.46     25.36 o 
  -5 -15   3      163.48      183.60     20.58 o 
  -4 -15   3      216.50      216.86     19.27 o 
  -3 -15   3      179.63      154.95     15.97 o 
  -2 -15   3       78.63       96.66     14.98 o 
  -1 -15   3      836.43      928.85     26.84 o 
   4 -15   3      148.74      169.93     20.91 o 
   5 -15   3       13.41      -17.29     17.29 o 
  -6 -14   3       52.75       55.66     21.57 o 
  -5 -14   3       27.19       17.62     15.48 o 
  -4 -14   3       93.12      112.46     17.45 o 
  -3 -14   3       53.41       40.84     13.50 o 
  -2 -14   3      355.79      401.89     17.45 o 
  -1 -14   3       74.77      107.20     30.71 o 
   0 -14   3      296.60      327.92     58.78 o 
   1 -14   3        4.31       22.23     15.48 o 
   3 -14   3       48.28       53.19     14.33 o 
   4 -14   3       10.09      -17.12     13.67 o 
   5 -14   3       16.61        8.07     16.96 o 
   6 -14   3        7.24      -23.38     19.43 o 
  -7 -13   3       39.66       15.81     21.08 o 
  -6 -13   3       73.41       54.01     20.75 o 
  -5 -13   3        0.11      -16.80     15.15 o 
  -4 -13   3        4.57       15.97     13.01 o 
  -3 -13   3       40.89       26.68     12.02 o 
  -2 -13   3      272.54      255.93     27.09 o 
  -1 -13   3      127.60      130.25     14.16 o 
   0 -13   3      609.92      642.34     53.84 o 
   2 -13   3      112.86      105.22     13.67 o 
   3 -13   3       18.03       -8.56     12.18 o 
   4 -13   3      146.39      168.39     15.66 o 
   5 -13   3       72.65       67.18     18.44 o 
   6 -13   3       14.90       33.10     18.77 o 
  -7 -12   3      109.46      122.84     24.86 o 
  -6 -12   3       18.20      -10.37     16.47 o 
  -5 -12   3       44.69       33.43     15.48 o 
  -4 -12   3      364.10      389.75     20.75 o 
  -3 -12   3      190.44      217.61     29.64 o 
  -2 -12   3       81.17       86.60     21.82 o 
  -1 -12   3       82.31       89.58     12.35 o 
   0 -12   3      576.87      650.38     60.27 o 
   2 -12   3     1241.44     1233.81     28.32 o 
   3 -12   3      231.20      212.99     13.34 o 
   4 -12   3      204.34      186.73     17.78 o 
   5 -12   3       72.60       74.59     16.80 o 
   6 -12   3      183.81      201.87     25.36 o 
  -7 -11   3      100.16       81.84     21.74 o 
  -6 -11   3      338.59      373.78     25.19 o 
  -5 -11   3      155.03      155.60     18.28 o 
  -4 -11   3      186.26      198.91     16.47 o 
  -3 -11   3       91.00       95.01     12.68 o 
  -2 -11   3      255.69      235.39     18.36 o 
  -1 -11   3       85.83       93.86     11.86 o 
   0 -11   3      388.65      376.40     53.19 o 
   2 -11   3      159.52      168.45     13.50 o 
   3 -11   3       58.25       66.85     13.67 o 
   4 -11   3        7.51       13.50     12.68 o 
   5 -11   3       28.77       35.57     15.64 o 
   6 -11   3       54.50       80.19     19.43 o 
  -7 -10   3       81.97       39.85     19.92 o 
  -6 -10   3        3.64      -21.24     14.16 o 
  -5 -10   3      261.28      281.08     20.58 o 
  -4 -10   3      545.34      524.78     22.56 o 
  -3 -10   3      487.94      485.26     19.76 o 
  -2 -10   3      172.43      174.05     12.18 o 
  -1 -10   3      135.72      132.88      9.45 o 
   0 -10   3      910.70      876.49     22.06 o 
   1 -10   3      385.80      415.93     14.98 o 
   2 -10   3      285.44      308.20     12.05 o 
   3 -10   3       38.83       15.81     11.20 o 
   4 -10   3       40.35       34.58     13.67 o 
   5 -10   3      148.03      159.39     19.92 o 
   6 -10   3       52.97       72.29     19.76 o 
  -8  -9   3       12.22       22.89     18.94 o 
  -7  -9   3       21.17       48.08     17.62 o 
  -6  -9   3      268.63      243.86     20.58 o 
  -5  -9   3       99.40       99.78     16.96 o 
  -4  -9   3      571.55      586.19     23.05 o 
  -3  -9   3      427.36      420.05     18.44 o 
  -2  -9   3      143.54      141.11     11.36 o 
  -1  -9   3      613.67      730.44     47.67 o 
   0  -9   3      989.17      988.30     22.72 o 
   1  -9   3      367.93      406.71     15.15 o 
   2  -9   3       30.46       42.98      9.88 o 
   3  -9   3      272.52      290.17     13.26 o 
   4  -9   3      154.97      155.77     12.83 o 
   5  -9   3      205.40      199.90     18.61 o 
   6  -9   3       50.71       44.62     17.29 o 
   7  -9   3       33.45       49.07     19.27 o 
  -8  -8   3       45.91       31.45     19.76 o 
  -7  -8   3       39.48       25.85     15.97 o 
  -6  -8   3       60.89       61.25     15.15 o 
  -5  -8   3       98.78      128.11     17.12 o 
  -4  -8   3      687.00      753.00     25.19 o 
  -3  -8   3      993.02      997.35     26.02 o 
  -2  -8   3      570.37      591.46     18.94 o 
  -1  -8   3       34.74       40.54      6.12 o 
   0  -8   3      866.00      844.55     20.75 o 
   1  -8   3     2319.26     2448.68     32.60 o 
   2  -8   3      506.40      473.90     17.78 o 
   3  -8   3      134.78      143.10     10.55 o 
   4  -8   3      103.58      122.01     16.14 o 
   5  -8   3      142.53      136.83     16.80 o 
   6  -8   3       31.31       21.57     16.63 o 
   7  -8   3       91.57      103.74     21.24 o 
  -8  -7   3       43.03       77.23     20.09 o 
  -7  -7   3       75.07       90.56     18.44 o 
  -6  -7   3      557.08      568.90     26.51 o 
  -5  -7   3      618.15      621.93     25.36 o 
  -4  -7   3       98.41      112.79     13.50 o 
  -3  -7   3      770.48      743.94     22.23 o 
  -2  -7   3      429.37      451.67     16.30 o 
  -1  -7   3      439.22      490.88     20.21 o 
   0  -7   3      830.13      870.91     39.93 o 
   1  -7   3      425.83      449.53     15.15 o 
   2  -7   3     1021.14     1078.70     25.36 o 
   3  -7   3      312.85      301.46     12.33 o 
   4  -7   3      170.36      149.18     15.31 o 
   5  -7   3      187.97      195.12     17.78 o 
   6  -7   3      105.41       99.29     19.27 o 
   7  -7   3      188.60      195.45     22.23 o 
  -8  -6   3      124.41      154.12     22.06 o 
  -7  -6   3      131.33      162.03     20.75 o 
  -6  -6   3        8.42       12.84     12.02 o 
  -5  -6   3      972.62     1038.85     30.46 o 
  -4  -6   3      314.87      333.93     17.78 o 
  -3  -6   3      323.62      327.68     15.31 o 
  -2  -6   3      570.31      543.05     17.12 o 
  -1  -6   3        2.46        0.82      5.60 o 
   0  -6   3      493.57      471.06      9.84 o 
   1  -6   3      741.68      699.32     18.28 o 
   2  -6   3     2598.92     2602.14     37.87 o 
   3  -6   3      493.53      528.41     14.71 o 
   4  -6   3      335.01      292.44     17.95 o 
   5  -6   3      439.45      432.57     22.72 o 
   6  -6   3      145.84      141.11     20.58 o 
   7  -6   3      544.84      532.02     29.64 o 
  -8  -5   3      156.78      144.19     31.04 o 
  -7  -5   3       16.51       12.51     14.16 o 
  -6  -5   3       12.05       15.64     11.36 o 
  -5  -5   3      318.35      368.68     19.59 o 
  -4  -5   3      765.44      787.41     24.21 o 
  -3  -5   3      310.25      302.81     14.49 o 
  -2  -5   3      725.05      677.91     18.61 o 
  -1  -5   3     1375.68     1334.25     24.37 o 
   0  -5   3      677.42      670.35     21.98 o 
   1  -5   3     6067.91     6808.58     53.51 o 
   2  -5   3      108.14      113.63      8.97 o 
   3  -5   3      954.40     1052.43     22.81 o 
   4  -5   3        0.99      -13.58      9.06 o 
   5  -5   3      271.66      261.48     18.94 o 
   6  -5   3      693.87      667.37     29.31 o 
   7  -5   3      209.74      265.76     22.72 o 
  -8  -4   3       22.40       16.20     15.73 o 
  -7  -4   3       15.66       16.80     13.67 o 
  -6  -4   3       81.60      135.52     15.97 o 
  -5  -4   3      106.28      146.22     14.33 o 
  -4  -4   3      102.98      138.97     13.34 o 
  -3  -4   3     1926.18     1998.33     33.43 o 
  -2  -4   3      531.11      513.58     15.97 o 
  -1  -4   3      110.07      111.97      9.06 o 
   0  -4   3      466.63      485.63     21.24 o 
   1  -4   3     2043.46     2037.02     28.98 o 
   2  -4   3      146.49      152.15     13.17 o 
   3  -4   3      145.31      174.39     15.31 o 
   4  -4   3       19.60       30.63     11.20 o 
   5  -4   3       19.46        5.27     12.35 o 
   6  -4   3       46.57       74.43     16.63 o 
   7  -4   3      519.91      493.33     27.83 o 
  -8  -3   3      119.36      106.70     37.63 o 
  -7  -3   3       20.19       11.29      7.61 o 
  -6  -3   3     1609.21     1647.27     39.68 o 
  -5  -3   3      199.78      232.67     16.30 o 
  -4  -3   3      988.37     1097.14     27.33 o 
  -3  -3   3      326.78      349.91     14.98 o 
  -2  -3   3      118.19      121.36      8.89 o 
  -1  -3   3     1031.58     1000.32     20.09 o 
   0  -3   3      593.02      626.15     23.22 o 
   1  -3   3      311.71      393.38     13.67 o 
   2  -3   3     1129.29     1250.11     26.84 o 
   3  -3   3       46.78       38.20     10.04 o 
   4  -3   3       94.34       94.52     13.67 o 
   5  -3   3       60.38       68.50     14.65 o 
   6  -3   3       23.65       34.91     14.98 o 
   7  -3   3      109.02      189.03     20.91 o 
  -8  -2   3       23.26        4.77     19.51 o 
  -7  -2   3       21.81       22.19     12.76 o 
  -6  -2   3      575.34      671.65     25.52 o 
  -5  -2   3      226.46      282.89     16.63 o 
  -4  -2   3     1075.39     1171.73     27.66 o 
  -3  -2   3      250.37      297.05     13.67 o 
  -2  -2   3       49.77       50.55      7.57 o 
  -1  -2   3      201.78      223.28     10.54 o 
   0  -2   3      697.47      734.89     11.68 o 
   1  -2   3      277.25      306.62      8.96 o 
   2  -2   3     2793.56     3028.45     39.85 o 
   3  -2   3      604.37      556.56     20.25 o 
   4  -2   3      683.69      684.99     24.21 o 
   5  -2   3      359.60      334.43     19.92 o 
   6  -2   3      272.36      258.19     20.75 o 
   7  -2   3       29.59       38.70     17.62 o 
  -8  -1   3        6.96        6.10      8.94 o 
  -7  -1   3       34.89       34.93      8.54 o 
  -6  -1   3     1003.97      850.52    219.41 o 
  -5  -1   3      121.08      132.72     14.33 o 
  -4  -1   3     2181.80     2378.86     37.87 o 
  -3  -1   3     1133.03     1285.02     25.19 o 
  -2  -1   3      251.24      270.21     11.53 o 
  -1  -1   3     7394.62     7415.19     52.36 o 
   0  -1   3       38.21       55.05      4.77 o 
   1  -1   3     3388.27     3588.50     27.24 o 
   2  -1   3      547.39      596.24     18.61 o 
   3  -1   3      419.14      430.75     18.44 o 
   4  -1   3       18.60       27.33     10.87 o 
   5  -1   3      628.92      624.40     25.69 o 
   6  -1   3      332.76      337.39     22.72 o 
   7  -1   3       93.75      151.16     20.58 o 
  -8   0   3        0.29      -14.05      9.36 o 
  -7   0   3       50.68       60.35     18.11 o 
  -6   0   3      317.52      356.12    143.34 o 
  -5   0   3       10.29       11.40      5.41 o 
  -4   0   3      251.40      249.91     89.00 o 
  -3   0   3     4263.50     4688.40     46.60 o 
  -2   0   3      958.74      945.54     48.90 o 
  -1   0   3       25.55       44.85     12.93 o 
   1   0   3      182.64      203.61      7.97 o 
   2   0   3       38.55       44.79      8.56 o 
   3   0   3      404.33      405.06     12.52 o 
   4   0   3      246.35      223.61     15.81 o 
   5   0   3      258.96      278.94     19.59 o 
   6   0   3       18.16       68.50     15.81 o 
   7   0   3      867.14      856.90     34.58 o 
  -8   1   3        6.54      -13.58      9.05 o 
  -7   1   3       35.74       35.73     24.70 o 
  -6   1   3     1003.70      815.13    209.12 o 
  -5   1   3      123.66      121.48     24.29 o 
  -4   1   3     2174.99     2131.12     95.92 o 
  -3   1   3     1122.76     1137.97     80.84 o 
  -2   1   3      255.46      253.67     11.89 o 
  -1   1   3     7396.00     7015.59    197.87 o 
   1   1   3     3397.09     3542.09     89.82 o 
   2   1   3      543.65      575.05     12.81 o 
   3   1   3      424.08      440.47     18.11 o 
   4   1   3       18.89       25.85     10.04 o 
   5   1   3      627.27      588.99     24.86 o 
   6   1   3      333.03      263.62     21.24 o 
  -8   2   3       22.84        6.06     13.83 o 
  -7   2   3       21.45       36.14     16.05 o 
  -6   2   3      574.20      527.38    185.74 o 
  -5   2   3      222.00      213.13     14.10 o 
  -4   2   3     1083.80     1096.40     88.20 o 
  -3   2   3      253.07      250.36     24.59 o 
  -2   2   3       49.06       50.70      4.11 o 
  -1   2   3      202.31      190.11     12.32 o 
   1   2   3      277.27      285.36     12.35 o 
   2   2   3     2801.02     2854.40     38.20 o 
   3   2   3      606.85      642.84     21.08 o 
   4   2   3      684.75      619.95     23.22 o 
   5   2   3      358.39      396.50     20.91 o 
   6   2   3      272.69      259.18     20.91 o 
   7   2   3       29.94       56.64     15.64 o 
  -8   3   3      121.03      130.03     38.53 o 
  -7   3   3       19.80       47.19      8.58 o 
  -6   3   3     1610.17     1407.30    202.53 o 
  -5   3   3      203.61      201.05     25.38 o 
  -4   3   3      986.00      996.35     37.07 o 
  -3   3   3      326.74      317.14     20.26 o 
  -2   3   3      119.71      102.59      4.71 o 
  -1   3   3     1032.49      959.64     10.03 o 
   0   3   3      582.88      634.60     16.47 o 
   1   3   3      308.52      381.52     13.83 o 
   2   3   3     1119.17     1220.96     25.19 o 
   3   3   3       44.26       50.22      9.55 o 
   4   3   3       93.02      104.56     13.67 o 
   5   3   3       62.00       75.41     13.83 o 
   6   3   3       22.70       37.54     14.49 o 
   7   3   3      109.89      166.80     20.25 o 
  -8   4   3       21.60       30.30     14.16 o 
  -7   4   3       15.64       38.90      9.19 o 
  -6   4   3       81.47      145.12     33.02 o 
  -5   4   3      104.77      105.98      8.76 o 
  -4   4   3      101.51      115.91     13.28 o 
  -3   4   3     1932.51     1952.68     20.91 o 
  -2   4   3      520.63      457.27     20.09 o 
  -1   4   3      108.94      122.40      9.21 o 
   0   4   3      477.31      488.93      9.14 o 
   1   4   3     2032.80     2169.42    112.22 o 
   2   4   3      148.45      186.73     12.35 o 
   3   4   3      144.00      156.76     13.34 o 
   4   4   3       18.15        7.25     10.37 o 
   5   4   3       21.25       20.75     11.69 o 
   6   4   3       47.14       32.77     14.98 o 
   7   4   3      519.84      541.08     27.66 o 
  -8   5   3      156.61      138.32     18.61 o 
  -7   5   3       15.80       12.45     23.46 o 
  -6   5   3       12.14       -8.40      6.20 o 
  -5   5   3      317.91      315.58     11.28 o 
  -4   5   3      765.78      732.64     13.53 o 
  -3   5   3      307.13      273.45     12.02 o 
  -2   5   3      735.34      681.66     14.08 o 
  -1   5   3     1376.99     1362.75     16.30 o 
   0   5   3      665.85      701.47     16.80 o 
   1   5   3     6071.42     5993.01     52.36 o 
   2   5   3      109.38      125.14     11.36 o 
   3   5   3      951.44      961.29     25.03 o 
   4   5   3        1.11       -5.93      9.55 o 
   5   5   3      264.85      237.94     18.44 o 
   6   5   3      695.22      670.99     28.16 o 
   7   5   3      209.52      249.30     21.90 o 
  -8   6   3      124.84      110.65     17.29 o 
  -7   6   3      131.19      147.44     13.05 o 
  -6   6   3        8.29       -8.96      5.97 o 
  -5   6   3      968.44      951.08     15.22 o 
  -4   6   3      317.14      292.49      8.31 o 
  -3   6   3      321.58      292.59     10.48 o 
  -2   6   3      568.66      550.00     12.40 o 
  -1   6   3        2.83        0.21      3.67 o 
   0   6   3      502.51      519.30     19.38 o 
   1   6   3      743.75      676.26     20.18 o 
   2   6   3     2599.67     2598.03     37.05 o 
   3   6   3      507.16      538.11     19.76 o 
   4   6   3      335.84      341.01     18.61 o 
   5   6   3      443.91      442.44     21.74 o 
   6   6   3      145.80      227.40     19.92 o 
   7   6   3      545.41      510.61     26.84 o 
  -8   7   3       42.14       30.59     11.98 o 
  -7   7   3       77.03       68.52     11.28 o 
  -6   7   3      556.74      524.51     31.12 o 
  -5   7   3      625.26      612.54     17.00 o 
  -4   7   3       97.47      107.84      9.49 o 
  -3   7   3      770.67      656.86     24.70 o 
  -2   7   3      430.93      456.25     11.81 o 
  -1   7   3      438.83      482.99     26.26 o 
   0   7   3      825.42      923.32     12.02 o 
   1   7   3      432.81      442.66      9.77 o 
   2   7   3     1013.43      990.77     23.38 o 
   3   7   3      308.06      307.09     15.97 o 
   4   7   3      168.96      152.97     15.31 o 
   5   7   3      186.29      230.36     17.62 o 
   6   7   3      104.76       90.40     18.94 o 
   7   7   3      189.20      236.78     21.74 o 
  -8   8   3       46.21       43.47     12.78 o 
  -7   8   3       37.61       29.76     12.02 o 
  -6   8   3       61.19       62.67     19.10 o 
  -5   8   3       95.81       95.34     10.23 o 
  -4   8   3      688.05      663.88     16.82 o 
  -3   8   3      994.43      973.15     18.51 o 
  -2   8   3      566.44      638.54     14.20 o 
  -1   8   3       33.58       35.15      5.57 o 
   0   8   3      876.01      937.15     24.66 o 
   1   8   3     2316.51     2373.29     45.68 o 
   2   8   3      510.93      496.51      9.38 o 
   3   8   3      129.97      153.79     13.67 o 
   4   8   3      102.95      142.93     15.81 o 
   5   8   3      142.45      161.20     16.80 o 
   6   8   3       31.93       50.06     14.65 o 
   7   8   3       90.46      108.84     18.94 o 
  -8   9   3       12.50       -0.02     21.98 o 
  -7   9   3       20.81        4.52     10.17 o 
  -6   9   3      268.68      250.86     13.91 o 
  -5   9   3       97.35      110.21     11.05 o 
  -4   9   3      571.67      592.75     16.53 o 
  -3   9   3      432.18      448.55     27.09 o 
  -2   9   3      139.33      139.04      8.63 o 
  -1   9   3      608.70      686.31     14.49 o 
   0   9   3      983.22     1004.49     16.47 o 
   1   9   3      367.85      388.56     13.42 o 
   2   9   3       29.85       27.11      4.82 o 
   3   9   3      272.90      262.01     34.91 o 
   4   9   3      154.61      148.69     16.47 o 
   5   9   3      206.32      226.24     18.61 o 
   6   9   3       52.45       69.82     16.80 o 
  -7  10   3       81.88       49.35     14.57 o 
  -6  10   3        3.56       -6.68      8.98 o 
  -5  10   3      262.03      224.13     20.91 o 
  -4  10   3      543.80      517.65     15.82 o 
  -3  10   3      486.59      490.53     14.43 o 
  -2  10   3      179.87      175.82      9.65 o 
  -1  10   3      135.72      117.13     13.09 o 
   0  10   3      909.34      983.05     17.23 o 
   1  10   3      388.14      382.00     11.18 o 
   2  10   3      284.41      273.67      8.51 o 
   3  10   3       40.40       50.54      7.51 o 
   4  10   3       40.09       45.61     12.51 o 
   5  10   3      149.37      142.60     17.62 o 
  -7  11   3      102.34       93.92     13.78 o 
  -6  11   3      337.69      296.88     23.13 o 
  -5  11   3      158.28      151.73     12.46 o 
  -4  11   3      188.26      174.80     11.92 o 
  -3  11   3       91.61       97.89      9.75 o 
  -2  11   3      253.89      262.07     16.71 o 
  -1  11   3       85.51       74.81      7.98 o 
   0  11   3      388.97      401.20     12.17 o 
   1  11   3     1387.15     1364.77     31.94 o 
   2  11   3      160.35      158.23      7.82 o 
   3  11   3       59.78       73.30     16.55 o 
   4  11   3        6.77       21.08     13.17 o 
  -7  12   3      107.03      140.04     15.82 o 
  -6  12   3       18.05       12.69     10.62 o 
  -5  12   3       42.12       46.94     10.13 o 
  -4  12   3      364.30      372.69     15.02 o 
  -3  12   3      189.49      184.96     17.04 o 
  -2  12   3       81.44       61.78      8.50 o 
  -1  12   3       82.01       96.98     12.51 o 
   0  12   3      577.95      602.59     15.19 o 
   1  12   3      187.86      172.60      9.99 o 
   2  12   3     1243.84     1249.88     26.41 o 
   3  12   3      226.90      218.27      9.05 o 
  -7  13   3       40.61       48.27     13.39 o 
  -6  13   3       73.20       73.10     12.22 o 
  -5  13   3        0.20       -8.15      9.31 o 
  -4  13   3        3.76      -11.46      7.99 o 
  -3  13   3       41.33       40.67     23.55 o 
  -2  13   3      269.50      262.74     24.62 o 
  -1  13   3      126.62      117.32     10.36 o 
   0  13   3      612.51      613.15     16.07 o 
   1  13   3      780.59      746.09     54.17 o 
   2  13   3      111.76      118.03      8.19 o 
   3  13   3       18.19       15.53      7.66 o 
  -6  14   3       52.75       27.92     11.70 o 
  -5  14   3       27.62        9.38      9.83 o 
  -4  14   3       91.85       90.74     12.84 o 
  -3  14   3       54.13       52.53     12.27 o 
  -2  14   3      359.97      386.72     16.80 o 
  -1  14   3       75.29       73.19      9.65 o 
   0  14   3      293.07      275.64     12.80 o 
   1  14   3        3.81        4.06      7.26 o 
   2  14   3       50.84       50.54      8.91 o 
   3  14   3       47.89       29.49      8.85 o 
  -6  15   3      127.47      136.93     14.95 o 
  -5  15   3      166.05      168.86     14.95 o 
  -4  15   3      217.04      199.38     13.44 o 
  -3  15   3      178.05      143.99     12.23 o 
  -2  15   3       78.22       93.85     10.88 o 
  -1  15   3      836.81      874.59     20.72 o 
   0  15   3       98.08      100.04     10.62 o 
   1  15   3      449.46      455.45     15.46 o 
   2  15   3       53.36       35.63     13.34 o 
   3  15   3      107.89      141.06     17.54 o 
  -6  16   3       30.61       42.20     13.29 o 
  -5  16   3      217.23      224.11     23.96 o 
  -4  16   3       35.31       35.76     19.43 o 
  -3  16   3      490.17      461.36     17.41 o 
  -2  16   3      123.89      119.64     12.33 o 
  -1  16   3       44.40       26.53      9.07 o 
   0  16   3      494.68      456.55     16.42 o 
   1  16   3       81.82       71.91     25.52 o 
   2  16   3      396.62      393.24     15.77 o 
   3  16   3      190.55      230.86     19.27 o 
  -5  17   3       89.20       78.61     18.85 o 
  -4  17   3       84.00       73.85     11.93 o 
  -3  17   3       25.64       16.47     14.74 o 
  -2  17   3      165.29      163.84     14.20 o 
  -1  17   3      147.06      170.26     13.03 o 
   0  17   3      397.97      435.39     16.52 o 
   1  17   3      184.06      168.34     12.85 o 
   2  17   3       43.18       27.88     19.84 o 
   3  17   3      111.45       93.69     16.63 o 
  -5  18   3       40.80       35.87     13.17 o 
  -4  18   3       17.38       13.46     18.61 o 
  -3  18   3      186.20      182.61     16.05 o 
  -2  18   3      375.76      364.53     23.46 o 
  -1  18   3       18.00        7.66      9.80 o 
   0  18   3      114.94      117.82     12.60 o 
   1  18   3        8.27      -10.62      9.55 o 
   2  18   3       42.55       14.49     10.76 o 
   3  18   3       18.57       12.68     15.15 o 
  -4  19   3      126.99      151.97     16.80 o 
  -3  19   3        2.43       -9.19     10.76 o 
  -2  19   3       67.14       64.41     17.70 o 
  -1  19   3      366.86      379.82     17.58 o 
   0  19   3        7.42       -9.77     10.08 o 
   1  19   3       30.10       27.43     11.00 o 
   2  19   3       29.12       13.25     11.27 o 
   3  19   3        0.46      -17.45     15.48 o 
  -4  20   3        2.16      -13.23     12.93 o 
  -3  20   3        4.64        1.15     15.97 o 
  -2  20   3        2.90      -16.49     10.99 o 
  -1  20   3        2.31      -15.22     21.24 o 
   0  20   3       13.35       10.25     11.28 o 
   1  20   3       12.15       20.28     11.58 o 
   2  20   3       53.92       57.21     13.22 o 
   3  20   3       40.58       71.13     19.10 o 
  -3  21   3       19.94       22.62     12.98 o 
  -2  21   3       69.13       85.19     14.42 o 
  -1  21   3        9.05        8.51     12.00 o 
   0  21   3        7.86       -4.57     11.80 o 
   1  21   3       26.11       18.03     12.81 o 
   2  21   3       13.30        0.60     12.78 o 
  -2  22   3       96.34      158.31     25.69 o 
  -1  22   3       15.32       13.29     20.01 o 
   0  22   3        2.54      -20.99     14.00 o 
   1  22   3       19.39        3.52     12.87 o 
  -4 -19   4       79.71       78.38     21.74 o 
  -5 -18   4        8.72      -29.89     19.92 o 
  -4 -18   4      125.22      128.60     24.21 o 
  -3 -18   4      159.39      190.51     22.89 o 
   1 -18   4       32.80       90.23     23.22 o 
  -5 -17   4       40.91       37.05     20.58 o 
  -4 -17   4       76.72       87.44     19.92 o 
  -3 -17   4       33.00       56.81     17.62 o 
  -2 -17   4      109.94      161.70     19.59 o 
   1 -17   4        0.11      -30.63     20.42 o 
   2 -17   4      191.46      220.98     25.19 o 
  -6 -16   4        7.69      -11.20     20.91 o 
  -5 -16   4       42.06       26.02     18.61 o 
  -4 -16   4       59.85       46.93     17.62 o 
  -3 -16   4        1.63      -20.50     13.67 o 
  -2 -16   4      438.20      462.70     23.88 o 
  -1 -16   4      125.98      131.56     17.29 o 
   0 -16   4      598.29      719.08     32.11 o 
  -6 -15   4       25.59      -28.98     20.25 o 
  -5 -15   4       28.53        4.94     16.47 o 
  -4 -15   4       42.22       30.46     15.81 o 
  -3 -15   4      302.00      320.43     20.75 o 
  -2 -15   4       10.92      -18.77     12.51 o 
  -1 -15   4       96.28       85.62     16.14 o 
   0 -15   4      315.46      365.88     38.37 o 
   1 -15   4      225.05      252.10     24.04 o 
   5 -15   4       90.08      114.11     21.24 o 
  -6 -14   4       53.54       90.07     21.57 o 
  -5 -14   4      117.42      160.22     21.74 o 
  -4 -14   4      176.03      220.81     18.61 o 
  -3 -14   4      432.59      479.99     22.89 o 
  -2 -14   4        6.61       -8.46     10.12 o 
  -1 -14   4      148.11      140.62     15.97 o 
   0 -14   4      705.96      805.35     71.71 o 
   4 -14   4      155.50      163.67     20.25 o 
   5 -14   4        6.22       30.79     19.59 o 
  -7 -13   4       10.10       50.55     21.41 o 
  -6 -13   4       55.64       46.43     17.62 o 
  -5 -13   4       22.89       18.44     15.64 o 
  -4 -13   4      171.39      159.39     16.96 o 
  -3 -13   4       46.36       38.37     13.67 o 
  -2 -13   4        8.84      -16.80     11.20 o 
  -1 -13   4      184.43      176.67     12.97 o 
   0 -13   4      294.69      320.39     37.87 o 
   3 -13   4      326.25      284.86     19.92 o 
   4 -13   4       73.76       75.58     18.44 o 
   5 -13   4      179.93      189.69     21.57 o 
  -7 -12   4       24.34       68.50     20.42 o 
  -6 -12   4       88.88      107.69     19.92 o 
  -5 -12   4        5.59       10.70     14.33 o 
  -4 -12   4      833.70      800.91     28.82 o 
  -3 -12   4       41.44       48.90     13.01 o 
  -2 -12   4      360.37      357.15     18.94 o 
  -1 -12   4      391.03      409.14     23.35 o 
   0 -12   4      529.87      577.19     25.11 o 
   2 -12   4       65.91       60.76     14.00 o 
   3 -12   4        1.91      -18.28     12.18 o 
   4 -12   4      163.69      167.46     20.91 o 
   5 -12   4      101.64       76.24     20.25 o 
   6 -12   4       68.05       63.23     20.91 o 
  -7 -11   4       12.59      -24.45     16.30 o 
  -6 -11   4       51.26       72.94     17.95 o 
  -5 -11   4        2.89       -5.76     13.17 o 
  -4 -11   4      197.13      194.63     17.12 o 
  -3 -11   4      349.96      311.70     18.28 o 
  -2 -11   4       64.61       85.95     12.84 o 
  -1 -11   4      600.84      636.03     16.81 o 
   0 -11   4      807.83      786.42     24.04 o 
   1 -11   4      128.33      134.36     13.17 o 
   2 -11   4       85.48       82.50     14.33 o 
   3 -11   4       88.47       81.64     12.46 o 
   4 -11   4      274.03      257.20     20.25 o 
   5 -11   4        4.18       10.70     16.47 o 
   6 -11   4      257.29      233.32     23.55 o 
  -7 -10   4       96.88      109.01     21.41 o 
  -6 -10   4      179.54      205.66     20.25 o 
  -5 -10   4      181.34      189.20     17.78 o 
  -4 -10   4       49.62       67.35     14.16 o 
  -3 -10   4       57.28       66.19     12.02 o 
  -2 -10   4      833.73      892.85     34.83 o 
  -1 -10   4      135.59      151.68     11.96 o 
   0 -10   4      390.87      393.05     17.78 o 
   1 -10   4      169.91      166.97     13.67 o 
   2 -10   4      133.62      146.88     15.81 o 
   3 -10   4     1011.94      934.45     28.82 o 
   4 -10   4      485.99      422.69     17.39 o 
   5 -10   4        8.07        7.08     16.96 o 
   6 -10   4       30.07       34.08     19.27 o 
  -7  -9   4        5.69        2.80     16.63 o 
  -6  -9   4      191.96      206.81     20.09 o 
  -5  -9   4     1446.78     1465.98     38.53 o 
  -4  -9   4       86.50       91.88     14.82 o 
  -3  -9   4      119.84      117.90     12.68 o 
  -2  -9   4      474.22      543.08     42.73 o 
  -1  -9   4      389.81      431.58     18.11 o 
   0  -9   4       33.21       18.28      9.22 o 
   1  -9   4      473.85      553.26     18.61 o 
   2  -9   4      487.38      458.75     19.76 o 
   3  -9   4       90.74       79.53     15.31 o 
   4  -9   4       56.28       87.93     16.14 o 
   5  -9   4       44.30       65.05     22.23 o 
   6  -9   4      110.36      116.58     21.41 o 
  -8  -8   4       76.53      118.56     22.56 o 
  -7  -8   4      116.97      148.03     22.89 o 
  -6  -8   4       68.12       71.63     16.96 o 
  -5  -8   4      230.31      256.38     18.44 o 
  -4  -8   4      134.77      124.48     14.65 o 
  -3  -8   4      138.52      133.05     12.51 o 
  -2  -8   4      123.00      118.33     15.31 o 
  -1  -8   4     1525.38     1595.24     31.78 o 
   0  -8   4      307.69      289.68      9.99 o 
   1  -8   4      668.61      737.19     20.91 o 
   2  -8   4      634.85      667.21     22.06 o 
   3  -8   4      740.41      750.69     25.85 o 
   4  -8   4        3.12       -8.89     12.84 o 
   5  -8   4      351.40      336.07     22.89 o 
   6  -8   4       79.15       91.55     20.42 o 
  -8  -7   4       45.16       64.05     20.91 o 
  -7  -7   4       12.57       -5.10     15.64 o 
  -6  -7   4       23.68       26.35     14.16 o 
  -5  -7   4       46.59       24.37     12.18 o 
  -4  -7   4       59.05       53.19     11.69 o 
  -3  -7   4      116.61      109.83     11.36 o 
  -2  -7   4      335.25      351.22     16.63 o 
  -1  -7   4     1957.18     1970.17     34.58 o 
   0  -7   4      741.80      720.15     13.74 o 
   1  -7   4       42.51       34.08      8.23 o 
   2  -7   4      595.42      604.87     15.34 o 
   3  -7   4       17.48       38.37     12.02 o 
   4  -7   4       11.06       14.65     12.68 o 
   5  -7   4      458.80      435.36     24.21 o 
   6  -7   4      222.39      224.76     21.57 o 
  -8  -6   4       82.05      107.03     21.08 o 
  -7  -6   4      180.40      192.16     20.75 o 
  -6  -6   4       93.22      139.63     18.61 o 
  -5  -6   4      198.87      215.38     17.95 o 
  -4  -6   4       86.38      115.76     13.67 o 
  -3  -6   4      325.54      336.07     16.14 o 
  -2  -6   4     2001.64     2090.70     35.73 o 
  -1  -6   4      883.15      884.42     14.40 o 
   0  -6   4      529.00      565.28     19.10 o 
   1  -6   4        2.69       -1.15      6.75 o 
   2  -6   4      239.49      248.97     15.48 o 
   3  -6   4       18.55       -1.81     10.54 o 
   4  -6   4      151.44      151.30     20.58 o 
   5  -6   4       43.03       74.76     17.12 o 
   6  -6   4       46.90       53.35     17.29 o 
   7  -6   4      111.73      130.25     23.88 o 
  -8  -5   4      213.01      191.30     41.25 o 
  -7  -5   4       95.25      143.09     20.25 o 
  -6  -5   4       77.41      100.77     16.96 o 
  -5  -5   4     1729.44     1788.22     40.01 o 
  -4  -5   4      115.91      140.29     14.00 o 
  -3  -5   4      151.37      168.45     12.51 o 
  -2  -5   4      222.74      250.12     13.67 o 
  -1  -5   4      492.02      512.08     11.27 o 
   0  -5   4      313.17      317.16      9.70 o 
   1  -5   4      226.54      227.56     13.01 o 
   2  -5   4      595.96      664.74     21.57 o 
   3  -5   4      509.40      555.40     22.39 o 
   4  -5   4       96.67       80.52     15.81 o 
   5  -5   4      484.51      488.71     25.36 o 
   6  -5   4       30.05       70.80     18.61 o 
   7  -5   4        1.53       16.96     20.09 o 
  -8  -4   4      227.38      191.57     82.50 o 
  -7  -4   4       93.91      124.32     19.27 o 
  -6  -4   4      132.37      143.42     16.96 o 
  -5  -4   4      240.27      336.73     19.27 o 
  -4  -4   4      445.44      460.56     19.76 o 
  -3  -4   4      733.71      741.14     22.06 o 
  -2  -4   4      151.80      132.55     11.20 o 
  -1  -4   4      211.84      232.34     13.01 o 
   0  -4   4     1767.29     1835.64     20.86 o 
   1  -4   4      679.66      656.50     19.27 o 
   2  -4   4      236.86      247.98     14.98 o 
   3  -4   4      799.22      757.44     25.03 o 
   4  -4   4      296.44      310.55     19.59 o 
   5  -4   4      256.57      268.07     19.92 o 
   6  -4   4      172.10      162.85     20.75 o 
   7  -4   4       17.12       -3.13     17.45 o 
  -8  -3   4      477.80      448.42     89.41 o 
  -7  -3   4        3.49      -11.69      7.80 o 
  -6  -3   4      300.33      331.79     20.75 o 
  -5  -3   4       83.95       92.87     13.17 o 
  -4  -3   4      284.64      290.79     16.30 o 
  -3  -3   4      185.16      191.34     12.35 o 
  -2  -3   4      493.72      578.78     18.44 o 
  -1  -3   4      701.95      716.61     19.59 o 
   0  -3   4     1185.64     1268.64     21.16 o 
   1  -3   4      595.73      668.36     19.27 o 
   2  -3   4       96.76      109.32      8.61 o 
   3  -3   4      423.59      484.43     20.91 o 
   4  -3   4      244.33      248.31     17.95 o 
   5  -3   4      160.13      181.62     17.78 o 
   6  -3   4      282.80      265.76     22.23 o 
   7  -3   4      238.90      216.04     22.39 o 
  -8  -2   4      561.63      506.12     85.38 o 
  -7  -2   4       30.00       42.91     27.00 o 
  -6  -2   4      349.91      303.39    104.56 o 
  -5  -2   4      196.08      253.58     16.80 o 
  -4  -2   4       76.28       99.62     12.02 o 
  -3  -2   4      350.13      427.13     16.63 o 
  -2  -2   4     1150.37     1156.09     24.70 o 
  -1  -2   4      226.04      259.51     12.68 o 
   0  -2   4     1403.27     1565.05     19.26 o 
   1  -2   4     1709.58     1723.34     30.13 o 
   2  -2   4      440.00      384.65     17.62 o 
   3  -2   4       84.48       96.82     13.67 o 
   4  -2   4      197.81      216.04     17.12 o 
   5  -2   4      163.03      157.42     17.29 o 
   6  -2   4       97.96      155.11     21.57 o 
   7  -2   4       34.78      101.27     20.75 o 
  -8  -1   4       59.08      118.97     76.07 o 
  -7  -1   4       51.29       52.40     22.56 o 
  -6  -1   4      285.98      237.39     77.39 o 
  -5  -1   4      320.61      305.66     64.79 o 
  -4  -1   4       25.99       36.88      8.73 o 
  -3  -1   4      939.06     1025.35     24.21 o 
  -2  -1   4       69.46       94.02     10.21 o 
  -1  -1   4      277.81      297.71     13.01 o 
   0  -1   4     1343.41     1343.31     25.03 o 
   1  -1   4     1073.66     1176.18     25.36 o 
   2  -1   4      898.22      927.87     24.53 o 
   3  -1   4       92.74      112.63     13.67 o 
   4  -1   4      192.42      199.40     16.47 o 
   5  -1   4      338.58      318.62     21.08 o 
   6  -1   4       68.30      106.70     19.27 o 
   7  -1   4       87.21       85.46     21.74 o 
  -8   0   4        0.44       -3.49     29.72 o 
  -7   0   4        0.84      -11.86      7.90 o 
  -6   0   4      173.02      165.11     93.86 o 
  -5   0   4        0.13       -0.99      7.90 o 
  -4   0   4      161.24      146.55      8.43 o 
  -3   0   4     2825.50     2657.30     37.54 o 
  -2   0   4        7.60        9.88      5.43 o 
  -1   0   4     1617.70     1703.91     27.66 o 
   0   0   4       32.06       33.59      6.75 o 
   1   0   4       40.80       64.38      9.06 o 
   2   0   4       45.09       52.03      9.39 o 
   3   0   4     3677.48     3725.30     52.36 o 
   4   0   4      425.77      462.70     22.06 o 
   5   0   4        0.20       37.54     13.67 o 
   6   0   4       92.68      100.44     19.10 o 
   7   0   4      155.98      185.24     23.88 o 
  -8   1   4       60.64       58.33     42.98 o 
  -7   1   4       52.30       48.17     22.89 o 
  -6   1   4      289.49      248.86     53.02 o 
  -5   1   4      320.13      285.47     47.67 o 
  -4   1   4       26.75       16.95      6.59 o 
  -3   1   4      933.91      875.42     69.92 o 
  -2   1   4       71.69       82.66      6.56 o 
  -1   1   4      271.38      250.61     17.74 o 
   1   1   4     1060.42     1149.83     25.19 o 
   2   1   4      893.66      852.62     23.55 o 
   4   1   4      194.18      182.77     16.47 o 
   5   1   4      339.42      329.32     21.24 o 
   6   1   4       68.76       77.72     17.12 o 
   7   1   4       85.13      111.97     19.76 o 
  -8   2   4      559.05      532.45     43.96 o 
  -7   2   4       30.03       39.03     15.15 o 
  -6   2   4      347.15      329.50     92.70 o 
  -5   2   4      196.03      197.47     18.74 o 
  -4   2   4       78.43       95.59      8.28 o 
  -3   2   4      353.39      357.79     33.15 o 
  -2   2   4     1154.43     1075.77     27.18 o 
  -1   2   4      217.16      191.61     14.66 o 
   0   2   4     1406.53     1542.05     27.17 o 
   1   2   4     1721.42     1646.28     30.13 o 
   2   2   4      444.34      407.73     12.39 o 
   3   2   4       84.29       96.82     13.17 o 
   4   2   4      196.06      174.21     16.96 o 
   5   2   4      163.74      155.11     17.62 o 
   6   2   4       97.05      108.18     18.44 o 
   7   2   4       34.39       53.35     20.09 o 
  -8   3   4      479.40      473.51     82.25 o 
  -7   3   4        3.20       -3.42      8.27 o 
  -6   3   4      298.43      252.18     66.61 o 
  -5   3   4       84.82       63.99      8.98 o 
  -4   3   4      284.77      261.36      8.46 o 
  -3   3   4      188.36      168.21     14.85 o 
  -2   3   4      489.24      508.78     18.94 o 
  -1   3   4      714.36      688.41      9.60 o 
   1   3   4      589.31      593.44     18.94 o 
   2   3   4       95.74      102.09     12.18 o 
   3   3   4      425.86      433.22     19.92 o 
   4   3   4      243.86      292.93     18.61 o 
   5   3   4      160.23      140.79     18.61 o 
   6   3   4      284.06      291.12     22.56 o 
   7   3   4      240.51      246.99     24.37 o 
  -8   4   4      227.53      182.94     23.88 o 
  -7   4   4       92.43      111.71     15.07 o 
  -6   4   4      137.29      144.03     14.18 o 
  -5   4   4      239.11      250.77      8.99 o 
  -4   4   4      441.85      435.83     14.29 o 
  -3   4   4      729.73      716.54     30.72 o 
  -2   4   4      152.76      139.78      5.75 o 
  -1   4   4      211.66      214.48      7.62 o 
   0   4   4     1768.95     1684.48     23.05 o 
   1   4   4      688.67      649.75     19.76 o 
   2   4   4      238.27      246.17     14.98 o 
   3   4   4      794.05      817.05     25.36 o 
   4   4   4      297.37      345.13     20.25 o 
   5   4   4      255.64      257.37     19.27 o 
   6   4   4      170.86      207.80     20.42 o 
   7   4   4       17.33       40.01     19.27 o 
  -8   5   4      211.97      170.26     22.72 o 
  -7   5   4       95.86       92.55     12.39 o 
  -6   5   4       74.76       80.19     14.09 o 
  -5   5   4     1730.68     1698.10     40.88 o 
  -4   5   4      118.90      121.24      7.07 o 
  -3   5   4      150.82      156.50      6.57 o 
  -2   5   4      223.26      207.82      6.49 o 
  -1   5   4      496.43      519.93     21.65 o 
   0   5   4      312.39      311.28      9.12 o 
   1   5   4      220.66      224.77      9.99 o 
   2   5   4      591.81      600.52     20.58 o 
   3   5   4      513.10      568.58     21.41 o 
   4   5   4       94.26      143.42     15.97 o 
   5   5   4      486.34      434.38     23.55 o 
   6   5   4       30.69       45.28     16.63 o 
   7   5   4        1.72        4.61     18.77 o 
  -8   6   4       82.45       80.52     18.11 o 
  -7   6   4      180.91      178.69     13.78 o 
  -6   6   4       93.76       94.04     11.44 o 
  -5   6   4      198.26      190.13      8.58 o 
  -4   6   4       85.54       70.79     10.37 o 
  -3   6   4      329.48      333.56     14.00 o 
  -2   6   4     2006.36     1967.69     23.52 o 
  -1   6   4      874.48      832.82     55.16 o 
   0   6   4      530.61      578.75     24.26 o 
   1   6   4        3.23       -2.64      5.61 o 
   2   6   4      238.79      242.15     11.13 o 
   3   6   4       16.89       38.86     11.03 o 
   4   6   4      155.26      154.12     17.78 o 
   5   6   4       42.61       89.91     16.63 o 
   6   6   4       46.13       24.37     18.11 o 
   7   6   4      109.82      113.62     22.72 o 
  -8   7   4       45.63       13.51     26.43 o 
  -7   7   4       12.92       18.61     10.17 o 
  -6   7   4       24.18        8.68      8.62 o 
  -5   7   4       46.64       31.38      8.37 o 
  -4   7   4       59.00       55.96      8.06 o 
  -3   7   4      111.39      119.03      9.02 o 
  -2   7   4      332.18      350.16     11.18 o 
  -1   7   4     1957.86     2004.44     48.49 o 
   0   7   4      738.24      749.86     16.57 o 
   1   7   4       42.24       41.45      8.05 o 
   2   7   4      597.61      617.53     15.62 o 
   3   7   4       17.70       32.93     10.54 o 
   4   7   4       10.67       12.68     11.86 o 
   5   7   4      459.59      415.44     23.71 o 
   6   7   4      222.70      258.52     21.08 o 
  -8   8   4       76.49       93.53     14.01 o 
  -7   8   4      116.15      122.41     17.54 o 
  -6   8   4       66.55       60.17     10.71 o 
  -5   8   4      229.73      248.57     13.04 o 
  -4   8   4      134.47      139.13     10.35 o 
  -3   8   4      139.49      134.42     13.50 o 
  -2   8   4      122.92      109.87      8.13 o 
  -1   8   4     1535.11     1586.30     59.94 o 
   0   8   4      309.27      316.95     10.01 o 
   1   8   4      674.87      715.61     33.96 o 
   2   8   4      633.44      627.69     22.06 o 
   3   8   4      740.36      709.85     24.37 o 
   4   8   4        3.72       -9.22     11.86 o 
   5   8   4      348.72      335.41     22.56 o 
   6   8   4       79.91       92.28     14.96 o 
  -7   9   4        5.67      -12.38     10.40 o 
  -6   9   4      194.22      193.37     13.73 o 
  -5   9   4     1449.75     1378.66     72.12 o 
  -4   9   4       88.13       81.03      9.83 o 
  -3   9   4      119.95      112.68      9.26 o 
  -2   9   4      475.50      496.35     13.73 o 
  -1   9   4      389.54      398.59     11.86 o 
   0   9   4       33.39       33.50      6.00 o 
   1   9   4      468.80      478.25     10.07 o 
   2   9   4      481.41      480.32     19.76 o 
   3   9   4       89.23       83.48     13.34 o 
   4   9   4       53.11       75.41     14.82 o 
   5   9   4       43.58       65.21     17.12 o 
   6   9   4      108.94      122.84     19.43 o 
  -7  10   4       97.42       83.83     22.06 o 
  -6  10   4      179.04      175.29     13.68 o 
  -5  10   4      180.54      165.34     12.86 o 
  -4  10   4       46.62       53.14      8.85 o 
  -3  10   4       54.84       53.56      8.36 o 
  -2  10   4      834.60      829.58     17.70 o 
  -1  10   4      135.66      139.85      9.24 o 
   0  10   4      390.96      395.68     11.93 o 
   1  10   4      168.36      168.70      7.81 o 
   2  10   4      135.71      157.60     14.41 o 
   3  10   4     1014.10      963.93     27.83 o 
   4  10   4      494.94      490.20     23.22 o 
   5  10   4        8.77       -0.33     15.81 o 
  -7  11   4       12.59        8.02     11.97 o 
  -6  11   4       51.42       37.34     11.02 o 
  -5  11   4        2.96       -9.77     14.41 o 
  -4  11   4      195.65      174.76     22.56 o 
  -3  11   4      348.89      342.39     13.40 o 
  -2  11   4       64.31       62.84      8.83 o 
  -1  11   4      596.50      584.99     33.76 o 
   0  11   4      811.09      811.41     36.55 o 
   1  11   4      129.78      122.15      7.69 o 
   2  11   4       85.09       96.24      9.07 o 
   3  11   4       88.26      101.93     14.16 o 
   4  11   4      270.84      352.38     20.91 o 
  -7  12   4       24.50       18.97     14.49 o 
  -6  12   4       87.38       96.56     20.75 o 
  -5  12   4        5.54       -6.18     13.91 o 
  -4  12   4      838.83      763.63     20.43 o 
  -3  12   4       41.83       32.34      8.53 o 
  -2  12   4      360.92      341.82     13.02 o 
  -1  12   4      393.85      398.30     17.62 o 
   0  12   4      527.81      517.33     14.66 o 
   1  12   4       65.50       76.59      6.98 o 
   2  12   4       64.66       54.66      8.81 o 
   3  12   4        2.08      -10.87     11.20 o 
   4  12   4      161.97      184.42     19.10 o 
  -7  13   4        9.87      -13.42     18.77 o 
  -6  13   4       57.96       72.14     48.49 o 
  -5  13   4       22.64        8.31     15.64 o 
  -4  13   4      169.89      155.75     13.26 o 
  -3  13   4       47.69       39.92      9.37 o 
  -2  13   4        8.29        2.06      9.06 o 
  -1  13   4      185.79      194.59     11.68 o 
   0  13   4      295.23      265.88     12.21 o 
   1  13   4      771.23      706.22     13.78 o 
   2  13   4      131.07      141.40     10.83 o 
   3  13   4      323.99      315.98     19.10 o 
  -6  14   4       51.21       41.70     12.85 o 
  -5  14   4      118.04      134.31     13.77 o 
  -4  14   4      175.43      188.80     13.62 o 
  -3  14   4      432.19      390.88     15.89 o 
  -2  14   4        6.43       -3.27      7.95 o 
  -1  14   4      149.53      152.97     11.69 o 
   0  14   4      706.34      687.92     17.93 o 
   1  14   4      362.46      354.05     11.24 o 
   2  14   4      110.18      115.14     29.15 o 
  -6  15   4       25.57       -7.33     23.30 o 
  -5  15   4       27.25       23.05     11.47 o 
  -4  15   4       42.53       36.76     10.31 o 
  -3  15   4      300.03      271.53     18.52 o 
  -2  15   4       11.35       11.84     15.64 o 
  -1  15   4       93.34       90.05     16.22 o 
   0  15   4      317.13      315.38     20.99 o 
   1  15   4      225.21      221.32     10.37 o 
   2  15   4       52.30       38.86     13.01 o 
  -6  16   4        7.78      -17.45     28.24 o 
  -5  16   4       42.18       65.74     12.68 o 
  -4  16   4       60.80       38.92     11.75 o 
  -3  16   4        1.84      -20.00     13.34 o 
  -2  16   4      439.90      413.76     16.84 o 
  -1  16   4      124.39      127.73     12.55 o 
   0  16   4      596.67      542.62     17.62 o 
   1  16   4      309.80      290.48     19.02 o 
   2  16   4       78.64       70.64     15.31 o 
  -5  17   4       41.11       27.93     12.43 o 
  -4  17   4       75.56       59.81     13.08 o 
  -3  17   4       34.68       24.42     10.29 o 
  -2  17   4      108.50       99.44     12.22 o 
  -1  17   4      118.16      134.23     13.42 o 
   0  17   4       28.82       35.55     16.63 o 
   1  17   4        0.11       -7.71     10.87 o 
   2  17   4      191.53      188.70     18.94 o 
  -5  18   4        8.81        7.46     12.78 o 
  -4  18   4      126.23      181.41     15.60 o 
  -3  18   4      158.52      176.67     15.09 o 
  -2  18   4      163.03      162.72     14.74 o 
  -1  18   4      107.05      116.81     13.41 o 
   0  18   4        4.87       -4.78     19.35 o 
   1  18   4       33.88       30.61     11.09 o 
   2  18   4       44.88       36.39     15.31 o 
  -4  19   4       79.13       93.62     14.09 o 
  -3  19   4       68.90       76.22     13.62 o 
  -2  19   4       12.96        8.77     11.42 o 
  -1  19   4        0.75       -1.48     10.60 o 
   0  19   4      117.13       97.51     13.38 o 
   1  19   4       22.74       32.11     28.07 o 
   2  19   4       85.34       80.68     18.28 o 
  -3  20   4       30.10       40.98     13.05 o 
  -2  20   4       38.44       50.72     12.84 o 
  -1  20   4       97.95      159.61     15.30 o 
   0  20   4        3.93      -10.54     17.12 o 
   1  20   4       47.46       43.29     12.98 o 
   2  20   4        6.77       28.49     18.11 o 
  -2  21   4        9.31       -1.73     22.72 o 
  -1  21   4       81.10      103.54     14.82 o 
   0  21   4       56.39       73.26     32.27 o 
   1  21   4       15.85       -8.03     13.03 o 
   1 -19   5       30.58       65.54     26.84 o 
  -4 -18   5      103.09      135.85     24.04 o 
  -3 -18   5       16.80      -10.37     17.95 o 
   2 -18   5       50.87       74.92     25.03 o 
  -5 -17   5       22.76       52.36     20.75 o 
  -4 -17   5      184.14      229.87     24.86 o 
  -3 -17   5       53.17       72.62     19.59 o 
  -2 -17   5       20.16       24.86     17.29 o 
   1 -17   5      131.57      201.22     28.49 o 
  -5 -16   5       88.17       95.17     23.55 o 
  -4 -16   5       25.82       26.18     17.62 o 
  -3 -16   5       37.19       30.46     16.30 o 
  -2 -16   5        4.21        1.44     12.67 o 
  -1 -16   5       41.45       19.92     14.82 o 
   0 -16   5        6.02       -6.35     12.06 o 
   1 -16   5      224.86      242.05     27.66 o 
  -6 -15   5       62.73      103.57     22.72 o 
  -5 -15   5       78.00       93.69     21.74 o 
  -4 -15   5       26.83       14.98     16.47 o 
  -3 -15   5       15.37        0.82     14.98 o 
  -2 -15   5      279.21      318.29     23.38 o 
  -1 -15   5       88.39      124.56     27.91 o 
   0 -15   5      143.26      186.45     15.51 o 
  -6 -14   5       24.29       25.36     18.77 o 
  -5 -14   5       99.93       91.88     20.75 o 
  -4 -14   5        2.23      -12.51     14.65 o 
  -3 -14   5      284.16      296.88     22.23 o 
  -2 -14   5      434.65      422.69     24.37 o 
  -1 -14   5      375.36      379.26     52.69 o 
   0 -14   5       95.01      116.03     23.38 o 
   4 -14   5       29.94       22.72     18.61 o 
  -6 -13   5      190.91      210.44     22.06 o 
  -5 -13   5       56.46       81.01     18.61 o 
  -4 -13   5        4.06      -13.50     13.83 o 
  -3 -13   5      273.90      281.24     21.41 o 
  -2 -13   5      410.80      421.07     17.14 o 
  -1 -13   5      142.36      169.51     19.10 o 
   0 -13   5       23.48       12.51     13.17 o 
   3 -13   5      133.41      138.81     20.42 o 
   4 -13   5        2.64      -24.21     16.14 o 
   5 -13   5       20.72       -7.25     19.43 o 
  -7 -12   5        3.06       -6.26     19.10 o 
  -6 -12   5       25.42       43.14     17.62 o 
  -5 -12   5       51.16       84.97     18.11 o 
  -4 -12   5        3.32        3.95     13.50 o 
  -3 -12   5      256.28      293.10     20.58 o 
  -2 -12   5       12.57       -3.18      9.52 o 
  -1 -12   5      154.23      184.44     25.81 o 
   0 -12   5       45.07       59.28     13.83 o 
   2 -12   5       16.88        8.23     14.16 o 
   3 -12   5       74.33      101.43     18.61 o 
   4 -12   5      202.02      169.60     20.09 o 
   5 -12   5       54.01       60.60     21.57 o 
  -7 -11   5       67.13       82.33     21.41 o 
  -6 -11   5       13.51       -4.12     15.31 o 
  -5 -11   5       48.69       34.58     14.82 o 
  -4 -11   5      517.53      531.69     25.19 o 
  -3 -11   5       89.57       95.83     15.81 o 
  -2 -11   5      132.37      170.69     10.69 o 
  -1 -11   5      185.27      228.65     11.38 o 
   0 -11   5       60.74       47.75     12.68 o 
   1 -11   5      247.45      236.12     16.80 o 
   2 -11   5      310.00      297.38     19.92 o 
   3 -11   5      172.65      164.99     18.44 o 
   4 -11   5       17.94      -22.39     15.48 o 
   5 -11   5       83.86       67.51     22.39 o 
  -7 -10   5      135.47      173.06     23.71 o 
  -6 -10   5        0.37      -14.33     14.82 o 
  -5 -10   5        4.48        2.14     12.35 o 
  -4 -10   5      111.93      127.61     17.29 o 
  -3 -10   5      648.23      660.79     25.69 o 
  -2 -10   5      258.60      285.48     14.02 o 
  -1 -10   5      387.01      360.61     19.10 o 
   0 -10   5      467.20      479.96     36.88 o 
   1 -10   5      308.69      317.14     17.95 o 
   2 -10   5      100.46      103.41     16.30 o 
   3 -10   5       29.30       12.68     15.15 o 
   4 -10   5      120.40      161.70     20.42 o 
   5 -10   5       25.62       17.12     18.61 o 
  -7  -9   5      104.82      134.03     21.57 o 
  -6  -9   5        3.69       -1.32     14.49 o 
  -5  -9   5       11.38        9.39     12.18 o 
  -4  -9   5      117.77      134.03     16.80 o 
  -3  -9   5       47.87       39.52     12.68 o 
  -2  -9   5      621.05      674.70     40.75 o 
  -1  -9   5        4.02       12.68     10.21 o 
   0  -9   5      104.54      123.79      9.54 o 
   1  -9   5     2243.09     2300.32     38.70 o 
   2  -9   5      110.28       81.18     14.98 o 
   3  -9   5      362.07      334.10     21.08 o 
   4  -9   5       76.28       84.47     17.95 o 
   5  -9   5       17.93       15.97     17.45 o 
   6  -9   5        7.11      -15.81     19.27 o 
  -7  -8   5      258.15      278.77     22.72 o 
  -6  -8   5       17.33       22.89     15.31 o 
  -5  -8   5      124.51      140.62     16.47 o 
  -4  -8   5       26.14       48.41     11.86 o 
  -3  -8   5     1080.11     1114.76     30.96 o 
  -2  -8   5      718.40      748.50     18.02 o 
  -1  -8   5      130.11      139.14     13.83 o 
   0  -8   5       63.66       76.37     15.56 o 
   1  -8   5      394.58      467.80     19.27 o 
   2  -8   5     1185.80     1255.71     31.78 o 
   3  -8   5      547.18      492.67     23.88 o 
   4  -8   5       70.78       84.64     17.95 o 
   5  -8   5      214.70      173.22     21.24 o 
   6  -8   5       60.73       74.92     21.08 o 
  -7  -7   5      325.87      366.37     24.53 o 
  -6  -7   5       11.62        4.78     13.67 o 
  -5  -7   5       46.58       53.02     14.16 o 
  -4  -7   5     1236.67     1249.29     34.08 o 
  -3  -7   5      249.43      292.11     17.29 o 
  -2  -7   5      838.28      827.92     25.69 o 
  -1  -7   5      492.17      490.37     12.77 o 
   0  -7   5       20.02       25.57      5.89 o 
   1  -7   5      855.16      893.12     24.70 o 
   2  -7   5      201.00      236.45     17.12 o 
   3  -7   5     1289.54     1271.02     34.41 o 
   4  -7   5       76.47       79.40     14.04 o 
   5  -7   5      310.95      291.78     22.89 o 
   6  -7   5       48.04       84.14     20.42 o 
  -8  -6   5        1.65       46.11     18.94 o 
  -7  -6   5       72.12      113.78     18.28 o 
  -6  -6   5       11.90       13.17     14.00 o 
  -5  -6   5      166.57      159.06     16.96 o 
  -4  -6   5      503.94      519.51     22.56 o 
  -3  -6   5      836.47      865.29     26.35 o 
  -2  -6   5      210.32      223.61     15.15 o 
  -1  -6   5      127.88      122.38      8.36 o 
   0  -6   5       56.87       68.13      7.24 o 
   1  -6   5      149.90      112.46     12.84 o 
   2  -6   5       60.80       60.92     12.51 o 
   3  -6   5      329.41      362.75     20.75 o 
   4  -6   5       94.08      125.97     18.44 o 
   5  -6   5      325.41      322.74     23.05 o 
   6  -6   5       25.32       19.59     18.77 o 
  -8  -5   5       59.88       69.31     22.23 o 
  -7  -5   5       13.77       24.21     15.15 o 
  -6  -5   5        2.13        0.99     13.17 o 
  -5  -5   5      208.16      248.47     18.61 o 
  -4  -5   5      128.49      112.96     13.67 o 
  -3  -5   5       74.68      101.43     12.51 o 
  -2  -5   5      610.51      694.38     22.72 o 
  -1  -5   5      968.40     1031.45     23.79 o 
   0  -5   5      390.32      400.99     21.98 o 
   1  -5   5       38.06       35.73      8.89 o 
   2  -5   5      380.16      396.01     19.43 o 
   3  -5   5        4.30        2.31     11.53 o 
   4  -5   5      194.18      177.30     13.60 o 
   5  -5   5      123.30      148.85     20.91 o 
   6  -5   5      163.38      155.28     24.04 o 
  -8  -4   5       28.44       27.54     14.98 o 
  -7  -4   5      122.55      151.16     21.24 o 
  -6  -4   5        5.13       -0.33     11.69 o 
  -5  -4   5      362.93      407.70     21.57 o 
  -4  -4   5       40.48       50.55     11.53 o 
  -3  -4   5      356.87      360.11     17.62 o 
  -2  -4   5     2559.89     2698.30     42.32 o 
  -1  -4   5       76.68       51.87      9.55 o 
   0  -4   5      230.84      234.17     13.42 o 
   1  -4   5       26.27       30.63      8.89 o 
   2  -4   5     1284.37     1338.82     22.99 o 
   3  -4   5      279.05      263.62     18.44 o 
   4  -4   5      267.97      239.42     19.27 o 
   5  -4   5       16.45       16.47     15.31 o 
   6  -4   5       35.82       52.69     18.61 o 
  -8  -3   5      321.01      265.80     64.88 o 
  -7  -3   5      235.02      234.67     53.60 o 
  -6  -3   5      310.64      314.50     20.42 o 
  -5  -3   5      316.15      337.06     19.76 o 
  -4  -3   5     1037.88      977.43     28.16 o 
  -3  -3   5      261.66      238.92     15.48 o 
  -2  -3   5     2277.83     2344.94     38.86 o 
  -1  -3   5      673.75      733.40     22.06 o 
   0  -3   5       20.66       38.68      5.92 o 
   1  -3   5      484.71      520.66     19.43 o 
   2  -3   5      206.23      210.64     11.47 o 
   3  -3   5     1194.75     1139.29     32.44 o 
   4  -3   5        1.83        1.15     12.18 o 
   5  -3   5      107.36      124.32     19.10 o 
   6  -3   5       18.68       22.06     17.62 o 
  -8  -2   5       64.88       68.86     59.36 o 
  -7  -2   5       53.56       81.70     50.72 o 
  -6  -2   5       53.43       71.79     30.79 o 
  -5  -2   5      126.84      148.36     15.48 o 
  -4  -2   5      438.26      460.72     19.92 o 
  -3  -2   5        4.41       10.04      7.90 o 
  -2  -2   5      496.70      521.15     19.59 o 
  -1  -2   5      330.82      342.17     15.64 o 
   0  -2   5      189.61      213.24     13.50 o 
   1  -2   5     1213.75     1125.13     27.66 o 
   2  -2   5      120.34      138.32     13.67 o 
   3  -2   5      502.58      576.15     24.04 o 
   4  -2   5     1342.69     1232.32     36.06 o 
   5  -2   5       68.14       96.49     18.44 o 
   6  -2   5        2.68      -19.27     16.14 o 
  -8  -1   5       52.25       61.33     25.19 o 
  -7  -1   5       11.96       13.50     19.84 o 
  -6  -1   5        0.37       -6.26     10.54 o 
  -5  -1   5      112.00      107.14     41.99 o 
  -4  -1   5      213.89      217.19     14.65 o 
  -3  -1   5      877.74      919.14     25.03 o 
  -2  -1   5       33.13       42.81      8.40 o 
  -1  -1   5      126.26      138.48     11.36 o 
   0  -1   5      596.54      615.01     20.09 o 
   1  -1   5      573.77      623.76     35.48 o 
   2  -1   5      722.25      733.20     30.54 o 
   3  -1   5      559.02      602.50     24.21 o 
   5  -1   5       14.93        4.94     14.49 o 
   6  -1   5       45.91       31.29     16.96 o 
  -8   0   5      212.76      207.60     27.50 o 
  -7   0   5        3.67       -7.46     13.09 o 
  -6   0   5        2.63        7.25     10.04 o 
  -5   0   5      230.25      174.01     32.52 o 
  -4   0   5       15.74        7.03     14.65 o 
  -3   0   5       98.58      104.54     35.07 o 
  -2   0   5      192.98      177.46     21.74 o 
  -1   0   5      306.84      368.87     31.29 o 
   0   0   5      615.46      647.61     20.42 o 
   1   0   5       49.26      100.46     27.83 o 
   2   0   5       58.48      104.89     12.51 o 
   3   0   5      175.25      213.73     17.12 o 
   4   0   5        0.01       16.30     13.34 o 
   5   0   5        0.53      -19.76     13.17 o 
   6   0   5        0.07       -1.81     16.30 o 
  -8   1   5       51.66       32.69     10.99 o 
  -7   1   5       12.51        0.73     18.20 o 
  -6   1   5        0.45        2.08     17.78 o 
  -5   1   5      114.71      118.02     54.50 o 
  -4   1   5      214.53      178.90     44.62 o 
  -3   1   5      882.47      818.67     68.75 o 
  -2   1   5       32.84       36.24     12.66 o 
  -1   1   5      125.73      104.06     15.21 o 
   0   1   5      594.03      627.03     20.58 o 
   1   1   5      568.47      602.35     17.54 o 
   2   1   5      719.83      694.23     30.05 o 
   3   1   5      560.63      519.51     22.89 o 
   4   1   5      204.13      213.24     18.61 o 
   5   1   5       14.35       16.47     14.82 o 
   6   1   5       45.29       31.45     17.45 o 
  -8   2   5       64.92       26.72     13.26 o 
  -7   2   5       53.38       58.71     27.50 o 
  -6   2   5       54.04       54.08     20.25 o 
  -5   2   5      124.16      116.77     47.59 o 
  -4   2   5      434.44      419.01     27.69 o 
  -3   2   5        4.04      -10.26      6.84 o 
  -2   2   5      488.60      482.08     26.38 o 
  -1   2   5      331.65      327.33     16.34 o 
   1   2   5     1214.90     1191.34     70.97 o 
   2   2   5      121.98      141.61     10.29 o 
   3   2   5      500.01      530.36     16.59 o 
   4   2   5     1342.47     1273.33     36.88 o 
   5   2   5       69.97       71.63     16.96 o 
   6   2   5        2.88       11.03     17.29 o 
  -8   3   5      322.26      223.77     20.91 o 
  -7   3   5      233.36      197.97     60.02 o 
  -6   3   5      310.77      250.18     32.19 o 
  -5   3   5      315.10      286.30     28.09 o 
  -4   3   5     1041.87      966.47     35.07 o 
  -3   3   5      259.45      219.41     19.54 o 
  -2   3   5     2280.48     2149.69     59.51 o 
  -1   3   5      673.42      736.49     10.73 o 
   1   3   5      484.41      539.16     14.54 o 
   2   3   5      201.98      206.14     19.76 o 
   3   3   5     1197.25     1130.13     22.75 o 
   5   3   5      104.67      129.42     20.42 o 
   6   3   5       17.28        6.42     17.45 o 
  -8   4   5       26.62        0.00     17.12 o 
  -7   4   5      125.57       83.65     19.43 o 
  -6   4   5        5.08        8.12      6.84 o 
  -5   4   5      364.21      350.21     14.43 o 
  -4   4   5       40.55       36.84      5.68 o 
  -3   4   5      355.78      333.34      9.41 o 
  -2   4   5     2569.28     2486.99     21.03 o 
  -1   4   5       79.97       69.03      6.00 o 
   1   4   5       26.78       32.60      8.73 o 
   2   4   5     1289.46     1299.46     42.98 o 
   3   4   5      280.89      313.35     18.77 o 
   4   4   5      268.40      241.06     20.09 o 
   5   4   5       16.52       -6.26     15.48 o 
   6   4   5       36.58       57.96     18.44 o 
  -8   5   5       60.98       48.74     17.12 o 
  -7   5   5       12.89       18.77     14.00 o 
  -6   5   5        1.96       -8.30      8.43 o 
  -5   5   5      210.36      200.90      9.28 o 
  -4   5   5      129.46      128.11      7.73 o 
  -3   5   5       75.87       86.04      6.47 o 
  -2   5   5      600.47      591.39     13.72 o 
  -1   5   5      967.32      943.70     15.13 o 
   1   5   5       37.99       28.16      9.06 o 
   2   5   5      378.12      376.25     19.43 o 
   3   5   5        4.57        2.31     10.37 o 
   4   5   5      194.48      173.22     18.44 o 
   5   5   5      121.81      151.49     20.58 o 
   6   5   5      162.10      160.87     23.22 o 
  -8   6   5        1.92       -4.28     15.97 o 
  -7   6   5       70.47       50.95     12.13 o 
  -6   6   5       11.95       15.26     10.29 o 
  -5   6   5      162.44      141.86     11.86 o 
  -4   6   5      501.63      516.90     11.60 o 
  -3   6   5      838.73      830.15     13.16 o 
  -2   6   5      204.85      206.00      7.26 o 
  -1   6   5      127.31      123.26      7.79 o 
   0   6   5       54.99       71.62     17.78 o 
   1   6   5      148.42      150.67     14.00 o 
   2   6   5       61.31       43.31     11.69 o 
   3   6   5      334.20      307.92     19.10 o 
   4   6   5       94.80       89.41     16.80 o 
   5   6   5      330.81      303.31     23.38 o 
   6   6   5       25.45       27.66     18.11 o 
  -7   7   5      327.23      317.99     34.66 o 
  -6   7   5       11.66        0.63      9.06 o 
  -5   7   5       46.90       49.21      9.35 o 
  -4   7   5     1239.02     1217.36     51.54 o 
  -3   7   5      252.48      254.37     19.51 o 
  -2   7   5      844.11      815.45     19.92 o 
  -1   7   5      491.72      488.12     12.34 o 
   0   7   5       20.23       19.10      7.57 o 
   1   7   5      852.37      802.99     53.76 o 
   2   7   5      197.46      183.60     16.63 o 
   3   7   5     1275.07     1152.96     32.44 o 
   4   7   5       76.63       61.75     15.31 o 
   5   7   5      305.59      298.70     22.39 o 
   6   7   5       48.18       47.82     16.11 o 
  -7   8   5      258.82      233.31     15.70 o 
  -6   8   5       16.94       22.75     11.20 o 
  -5   8   5      123.20      131.17     14.00 o 
  -4   8   5       25.80       24.93      8.38 o 
  -3   8   5     1078.86     1113.58     21.24 o 
  -2   8   5      718.19      682.88     15.72 o 
  -1   8   5      132.03      154.19     11.77 o 
   0   8   5       62.49       83.00     12.15 o 
   1   8   5      399.32      395.52     19.10 o 
   2   8   5     1190.97     1130.23     31.12 o 
   3   8   5      553.77      559.52     23.55 o 
   4   8   5       70.28       88.59     16.30 o 
   5   8   5      218.59      209.19     16.39 o 
   6   8   5       61.44       28.61     16.22 o 
  -7   9   5      105.27      135.36     14.55 o 
  -6   9   5        3.32       -6.20      9.61 o 
  -5   9   5       11.54       -2.26      8.55 o 
  -4   9   5      117.29      109.49     11.29 o 
  -3   9   5       47.32       58.49      8.65 o 
  -2   9   5      623.09      571.13     20.17 o 
  -1   9   5        3.95        3.72      7.66 o 
   0   9   5      106.02      105.28      8.15 o 
   1   9   5     2245.29     2223.00    118.78 o 
   2   9   5      111.72      119.05     15.64 o 
   3   9   5      359.90      340.35     20.09 o 
   4   9   5       76.27      123.83     18.11 o 
   5   9   5       17.42       23.06     14.32 o 
   6   9   5        6.91       15.89     15.83 o 
  -7  10   5      135.02      141.77     23.38 o 
  -6  10   5        0.51      -14.24      9.49 o 
  -5  10   5        4.76      -10.22      8.84 o 
  -4  10   5      113.50      124.93     12.18 o 
  -3  10   5      649.68      635.02     17.95 o 
  -2  10   5      259.30      235.30     11.50 o 
  -1  10   5      384.87      363.20     25.36 o 
   0  10   5      460.29      463.85     11.29 o 
   1  10   5      304.71      313.75     10.30 o 
   2  10   5      100.39      104.72     14.82 o 
   3  10   5       29.64       14.00     12.18 o 
   4  10   5      121.80      123.33     18.61 o 
   5  10   5       24.58       11.44     15.34 o 
  -7  11   5       66.90       68.26     14.27 o 
  -6  11   5       13.47       -6.40     10.35 o 
  -5  11   5       49.10       45.67     17.29 o 
  -4  11   5      516.82      485.48     17.21 o 
  -3  11   5       89.52       82.21     12.51 o 
  -2  11   5      130.70      117.09     10.27 o 
  -1  11   5      185.09      171.16     11.94 o 
   0  11   5       60.78       40.63      7.92 o 
   1  11   5      248.70      219.75     18.77 o 
   2  11   5      310.95      302.98     19.10 o 
   3  11   5      169.39      171.74     18.11 o 
   4  11   5       17.77        4.61     15.31 o 
   5  11   5       84.75       66.25     21.65 o 
  -7  12   5        2.76       -2.27     12.74 o 
  -6  12   5       25.48       35.44     12.10 o 
  -5  12   5       50.34       48.44     13.83 o 
  -4  12   5        3.09       -7.52     13.67 o 
  -3  12   5      257.08      277.25     13.77 o 
  -2  12   5       12.19        5.12      7.52 o 
  -1  12   5      154.53      143.93     10.79 o 
   0  12   5       46.15       37.16      8.28 o 
   1  12   5      132.04      128.19     12.84 o 
   2  12   5       17.36       27.00     12.68 o 
   3  12   5       74.77       91.72     15.31 o 
   4  12   5      200.93      190.84     20.25 o 
   5  12   5       54.47       36.88     28.82 o 
  -6  13   5      191.35      169.16     15.95 o 
  -5  13   5       56.69       49.98     19.10 o 
  -4  13   5        4.45       -8.46      9.61 o 
  -3  13   5      271.92      256.86     25.11 o 
  -2  13   5      415.03      401.26     34.50 o 
  -1  13   5      142.40      122.25     11.20 o 
   0  13   5       21.30        5.08      8.11 o 
   1  13   5      396.80      405.16     14.42 o 
   2  13   5       13.10       -8.89     12.51 o 
   3  13   5      133.96      149.02     18.11 o 
   5  13   5       20.85      -34.25     29.47 o 
  -6  14   5       24.15        7.03     18.36 o 
  -5  14   5       99.16       81.62     13.10 o 
  -4  14   5        2.36      -14.24      9.49 o 
  -3  14   5      285.17      263.51     14.22 o 
  -2  14   5      434.97      422.39     16.07 o 
  -1  14   5      375.98      338.29     14.82 o 
   0  14   5       95.39       91.54     10.46 o 
   1  14   5       26.60       48.45     21.49 o 
   2  14   5      161.19      168.12     18.61 o 
  -6  15   5       62.95       57.66     14.89 o 
  -5  15   5       80.49       75.73     13.70 o 
  -4  15   5       27.89       10.91     26.26 o 
  -3  15   5       14.93        8.26     17.45 o 
  -2  15   5      276.94      227.72     14.49 o 
  -1  15   5       88.88       75.27     10.99 o 
   0  15   5      142.28      142.51     12.68 o 
   1  15   5       60.10       56.77     10.01 o 
  -5  16   5       86.00       58.03     13.52 o 
  -4  16   5       25.23        6.77     16.14 o 
  -3  16   5       37.03       44.08     11.15 o 
  -2  16   5        4.38        3.18      9.82 o 
  -1  16   5       41.30       43.04     10.10 o 
   0  16   5        6.10       -8.46      9.77 o 
   1  16   5      226.52      189.03     18.61 o 
  -5  17   5       22.79       18.59     14.49 o 
  -4  17   5      184.46      166.24     16.24 o 
  -3  17   5       52.65       53.35     12.48 o 
  -2  17   5       19.96       15.67     10.91 o 
  -1  17   5        2.70      -14.59     16.96 o 
   0  17   5        9.69       -1.55      9.96 o 
   1  17   5      131.85      134.03     17.78 o 
  -4  18   5      102.90      120.69     14.97 o 
  -3  18   5       17.04        6.87     11.88 o 
  -2  18   5       35.30       27.26     11.94 o 
  -1  18   5       35.87       56.21     12.28 o 
   0  18   5       94.04      112.43     24.29 o 
   1  18   5        8.35       -0.33     15.48 o 
  -3  19   5       12.57      -10.86     12.17 o 
  -2  19   5       22.70       20.20     11.86 o 
  -1  19   5       49.72       65.40     15.15 o 
   0  19   5      105.47      132.92     14.04 o 
   1  19   5       30.49       46.60     16.14 o 
  -2  20   5      112.87      150.66     15.82 o 
  -1  20   5       19.70        8.08     12.50 o 
   0  20   5       16.43      -18.62     12.84 o 
   1  20   5        9.74       -8.23     17.45 o 
   0 -19   6        4.18      -34.25     28.65 o 
  -3 -18   6       89.00       85.79     22.89 o 
  -2 -18   6      203.69      226.41     25.36 o 
   0 -18   6        1.60      -27.83     27.50 o 
  -4 -17   6       18.36        6.42     19.92 o 
  -3 -17   6       67.39       83.32     22.39 o 
  -2 -17   6        3.37        2.96     18.61 o 
  -1 -17   6       70.69       76.40     20.25 o 
  -5 -16   6        1.60       -3.95     20.58 o 
  -4 -16   6       42.95       20.25     20.91 o 
  -3 -16   6       31.05       29.80     18.61 o 
  -2 -16   6        0.40       -6.92     15.97 o 
  -1 -16   6      136.08      157.90     24.62 o 
   0 -16   6      222.84      350.10    113.20 o 
  -5 -15   6        0.93      -11.20     18.44 o 
  -4 -15   6       80.59       96.33     21.74 o 
  -3 -15   6       90.36       78.54     19.27 o 
  -2 -15   6      118.05      144.90     20.91 o 
  -1 -15   6      119.51      172.67     21.57 o 
   0 -15   6        8.40      -10.14     20.50 o 
  -5 -14   6       81.72       97.48     20.75 o 
  -4 -14   6       80.47       64.55     19.27 o 
  -3 -14   6      185.70      187.55     21.74 o 
  -2 -14   6        6.33       15.48     15.31 o 
  -1 -14   6       83.79      108.24     14.60 o 
   0 -14   6       51.81       66.85     16.80 o 
  -6 -13   6      107.51      103.57     22.06 o 
  -5 -13   6        7.38        9.06     16.63 o 
  -4 -13   6       71.59       76.57     19.27 o 
  -3 -13   6      381.06      424.17     25.19 o 
  -2 -13   6       21.88        4.81     11.78 o 
  -1 -13   6       17.26        4.33     14.65 o 
   0 -13   6       39.13       42.48     15.97 o 
   4 -13   6      161.04      108.84     23.71 o 
  -6 -12   6      172.42      171.25     23.88 o 
  -5 -12   6      147.45      156.92     22.06 o 
  -4 -12   6       82.68       82.17     18.44 o 
  -3 -12   6      219.75      242.88     21.24 o 
  -2 -12   6        6.31      -14.98      9.99 o 
  -1 -12   6       52.03       35.97     11.86 o 
   0 -12   6       83.67      119.05     18.28 o 
   3 -12   6      193.63      194.14     20.75 o 
   4 -12   6        9.77      -19.27     18.77 o 
  -6 -11   6      122.04      117.07     21.57 o 
  -5 -11   6       68.54       79.86     17.45 o 
  -4 -11   6       12.57       16.47     14.33 o 
  -3 -11   6      117.81      143.58     18.28 o 
  -2 -11   6      772.39      764.52     28.65 o 
  -1 -11   6      349.27      344.31     21.08 o 
   0 -11   6       38.73       32.27     13.83 o 
   2 -11   6      416.67      464.51     23.71 o 
   3 -11   6      250.13      298.04     22.23 o 
   4 -11   6       74.02       65.37     21.74 o 
  -7 -10   6       11.81        0.99     18.77 o 
  -6 -10   6       43.96       33.92     16.96 o 
  -5 -10   6       94.97      109.83     18.61 o 
  -4 -10   6       75.21       77.72     16.47 o 
  -3 -10   6       40.62       34.74     14.16 o 
  -2 -10   6        3.28        5.76     12.02 o 
  -1 -10   6      849.56      855.74     28.98 o 
   0 -10   6      291.76      239.25     18.61 o 
   1 -10   6      136.12      157.58     17.95 o 
   2 -10   6      563.69      577.30     25.36 o 
   3 -10   6      127.10      144.57     20.09 o 
   4 -10   6      109.12      136.01     22.23 o 
   5 -10   6       54.13       68.01     21.57 o 
  -7  -9   6       47.40       60.60     18.94 o 
  -6  -9   6       59.93       59.77     17.12 o 
  -5  -9   6        0.32      -19.51     13.01 o 
  -4  -9   6      584.75      574.34     26.18 o 
  -3  -9   6       84.32       96.99     15.64 o 
  -2  -9   6      300.18      276.74     30.46 o 
  -1  -9   6     1360.77     1364.71     35.40 o 
   0  -9   6      667.30      657.46     37.13 o 
   1  -9   6      615.60      664.41     24.37 o 
   2  -9   6      531.94      553.10     24.53 o 
   3  -9   6       27.77       25.36     16.14 o 
   4  -9   6       90.55       95.67     19.59 o 
   5  -9   6        2.62       10.54     19.59 o 
  -7  -8   6       16.28       29.64     16.80 o 
  -6  -8   6       34.19       41.99     16.96 o 
  -5  -8   6       35.96       23.55     14.49 o 
  -4  -8   6       64.02       67.68     15.31 o 
  -3  -8   6      333.93      352.54     21.08 o 
  -2  -8   6      109.64      131.40     15.64 o 
  -1  -8   6      388.37      396.52     13.43 o 
   0  -8   6      231.50      218.76     20.50 o 
   1  -8   6      538.37      565.45     22.89 o 
   2  -8   6       52.53       51.21     15.15 o 
   3  -8   6      177.63      167.46     20.58 o 
   4  -8   6       19.87       33.10     18.77 o 
   5  -8   6       39.39       78.87     20.91 o 
  -7  -7   6       49.83       24.53     17.12 o 
  -6  -7   6       21.43      -14.49     14.16 o 
  -5  -7   6      626.71      617.64     26.84 o 
  -4  -7   6        3.90       10.54     11.36 o 
  -3  -7   6      254.79      253.58     18.28 o 
  -2  -7   6      348.44      361.67     12.75 o 
  -1  -7   6       75.92       84.89     15.97 o 
   0  -7   6       40.57       33.88      7.71 o 
   1  -7   6      166.89      179.15     16.30 o 
   2  -7   6      191.49      162.19     17.29 o 
   3  -7   6      141.03      152.48     18.44 o 
   4  -7   6        2.31      -18.66     12.44 o 
   5  -7   6       39.88       44.29     19.10 o 
  -7  -6   6       60.94       83.65     19.10 o 
  -6  -6   6      166.85      160.38     18.44 o 
  -5  -6   6      384.97      405.56     22.23 o 
  -4  -6   6      245.98      263.13     18.28 o 
  -3  -6   6      378.91      320.27     19.43 o 
  -2  -6   6      122.72      125.97     14.65 o 
  -1  -6   6      521.16      533.22     32.52 o 
   0  -6   6      162.51      176.14     10.36 o 
   1  -6   6      321.73      347.60     18.44 o 
   2  -6   6      604.82      618.80     24.86 o 
   3  -6   6      270.93      257.86     20.09 o 
   4  -6   6       15.95        9.88     15.64 o 
   5  -6   6       21.68       12.18     18.44 o 
  -7  -5   6       16.78       28.98     15.64 o 
  -6  -5   6      291.38      282.89     20.58 o 
  -5  -5   6       29.27       43.80     12.84 o 
  -4  -5   6     1308.21     1288.47     35.24 o 
  -3  -5   6      212.76      180.47     16.47 o 
  -2  -5   6      108.95      136.67     14.65 o 
  -1  -5   6      357.61      350.03     22.48 o 
   0  -5   6      644.13      678.40     22.39 o 
   1  -5   6       13.91       18.28     10.37 o 
   2  -5   6      314.61      316.97     20.09 o 
   3  -5   6      818.83      791.20     29.64 o 
   4  -5   6      135.66      141.24     21.57 o 
   5  -5   6       42.02       25.69     19.43 o 
  -7  -4   6        8.16      -13.43     14.00 o 
  -6  -4   6      141.34      157.42     17.29 o 
  -5  -4   6       45.92       68.50     13.50 o 
  -4  -4   6      402.64      392.06     20.91 o 
  -3  -4   6      115.80      140.79     16.14 o 
  -2  -4   6      116.14      149.51     15.15 o 
  -1  -4   6        2.47       -8.41     10.37 o 
   0  -4   6       47.36       83.65     10.87 o 
   1  -4   6       68.47       54.17     11.36 o 
   2  -4   6      195.79      221.80     17.62 o 
   3  -4   6       15.93       31.89     11.48 o 
   4  -4   6      260.30      214.55     20.58 o 
   5  -4   6       70.11       27.00     18.44 o 
   6  -4   6      103.75      112.63     22.39 o 
  -8  -3   6       74.80       44.73     18.36 o 
  -7  -3   6        1.00       10.70     15.48 o 
  -6  -3   6        3.71       -1.32     11.36 o 
  -5  -3   6       30.39       35.90     12.35 o 
  -4  -3   6       98.26      138.48     14.98 o 
  -3  -3   6      200.98      220.32     16.14 o 
  -2  -3   6       43.04       61.25     11.20 o 
  -1  -3   6      420.41      443.65     13.44 o 
   0  -3   6       15.28       21.74      9.22 o 
   1  -3   6      491.18      441.62     20.75 o 
   2  -3   6      251.46      223.12     17.29 o 
   3  -3   6       20.26       11.69     13.67 o 
   4  -3   6      168.89      155.77     20.42 o 
   5  -3   6        2.51        5.43     17.45 o 
   6  -3   6       26.70       20.25     19.43 o 
  -8  -2   6       68.57       48.96     22.97 o 
  -7  -2   6      206.38      178.06     31.20 o 
  -6  -2   6       89.10      103.05     57.63 o 
  -5  -2   6      142.86      128.77     15.15 o 
  -4  -2   6      423.54      407.37     20.58 o 
  -3  -2   6       64.68       95.01     13.01 o 
  -2  -2   6      423.17      421.86     19.27 o 
  -1  -2   6      571.87      574.01     21.57 o 
   0  -2   6      345.63      322.41     17.29 o 
   1  -2   6      316.00      330.97     18.61 o 
   2  -2   6      164.89      128.27     14.82 o 
   3  -2   6      135.16      155.46     18.36 o 
   4  -2   6       37.76       52.13     13.06 o 
   5  -2   6       14.61       -8.07     16.47 o 
   6  -2   6      112.32      100.61     22.56 o 
  -8  -1   6       65.49       64.73     36.39 o 
  -7  -1   6       35.60       40.61     48.41 o 
  -6  -1   6      121.50      136.65     53.76 o 
  -5  -1   6      166.91      134.87     62.98 o 
  -4  -1   6      258.83      222.29     50.80 o 
  -3  -1   6      115.01      110.65     13.50 o 
  -2  -1   6       15.98       41.82      9.55 o 
  -1  -1   6      264.39      248.97     15.64 o 
   0  -1   6        0.90        3.29      7.74 o 
   1  -1   6     1036.31     1117.23     30.30 o 
   2  -1   6      271.01      293.53     31.61 o 
   3  -1   6      280.58      265.76     19.59 o 
   4  -1   6      179.43      175.36     19.92 o 
   5  -1   6       30.38       41.33     17.45 o 
   6  -1   6      227.31      219.99     24.21 o 
  -8   0   6        3.68        3.68     26.59 o 
  -7   0   6        2.16       -4.54     13.50 o 
  -6   0   6       90.24      104.65     52.20 o 
  -5   0   6      231.07      203.52     69.98 o 
  -4   0   6       55.57       34.03     33.18 o 
  -3   0   6      114.76       97.32     24.45 o 
  -2   0   6      425.74      348.59     42.15 o 
  -1   0   6        0.23        8.73      8.23 o 
   0   0   6        0.10       -4.61      7.57 o 
   1   0   6      496.63      545.69     22.56 o 
   2   0   6     1074.12     1057.76     22.12 o 
   3   0   6       51.81       61.91     13.67 o 
   4   0   6      439.07      426.97     25.03 o 
   5   0   6      255.09      193.64     22.06 o 
   6   0   6       83.19      126.46     24.04 o 
  -8   1   6       65.88       63.38     43.31 o 
  -7   1   6       35.73       32.34     26.84 o 
  -6   1   6      121.09      110.81     41.66 o 
  -5   1   6      168.66      140.83     59.03 o 
  -4   1   6      256.18      225.44     55.90 o 
  -3   1   6      117.60      109.16     11.94 o 
  -2   1   6       16.84        7.08      5.44 o 
  -1   1   6      266.72      264.28     15.31 o 
   0   1   6        0.80        3.13      8.07 o 
   1   1   6     1033.50     1066.02     29.47 o 
   2   1   6      274.17      286.35     13.62 o 
   3   1   6      280.55      296.23     20.58 o 
   4   1   6      177.72      229.37     21.08 o 
   5   1   6       30.30       37.38     17.45 o 
   6   1   6      225.97      196.44     22.89 o 
  -8   2   6       67.11       39.52     16.30 o 
  -7   2   6      205.90      207.91     29.80 o 
  -6   2   6       90.70      122.01     58.87 o 
  -5   2   6      141.86      153.39     79.70 o 
  -4   2   6      424.50      361.41     41.49 o 
  -3   2   6       65.40       87.65     12.74 o 
  -2   2   6      421.77      400.05     16.43 o 
  -1   2   6      576.20      494.64     15.81 o 
   0   2   6      346.01      303.96     17.78 o 
   1   2   6      318.03      371.15     18.94 o 
   2   2   6      162.41      175.49     12.30 o 
   3   2   6      135.24      157.24     13.77 o 
   4   2   6       36.70       44.46     14.98 o 
   5   2   6       14.36        8.07     15.97 o 
   6   2   6      113.02      142.76     24.04 o 
  -8   3   6       77.00       24.04     14.82 o 
  -7   3   6        1.07       -9.88     10.87 o 
  -6   3   6        3.57       -4.40     18.28 o 
  -5   3   6       30.59       32.88     18.95 o 
  -4   3   6      100.88      114.03     18.30 o 
  -3   3   6      198.23      195.42     15.07 o 
  -2   3   6       43.09       50.59      5.08 o 
  -1   3   6      411.72      384.16     10.46 o 
   1   3   6      493.20      460.08     15.19 o 
   2   3   6      252.85      203.36     17.95 o 
   3   3   6       19.96       14.65     13.01 o 
   4   3   6      171.58      162.69     19.43 o 
   5   3   6        2.58      -20.42     15.64 o 
   6   3   6       27.73       43.47     19.43 o 
  -7   4   6        8.32        8.73     14.98 o 
  -6   4   6      138.28      132.24     18.52 o 
  -5   4   6       44.73       39.34      7.88 o 
  -4   4   6      398.47      373.46     31.56 o 
  -3   4   6      118.26      108.45      7.36 o 
  -2   4   6      118.22      112.68      7.00 o 
  -1   4   6        2.47       -7.60      5.06 o 
   1   4   6       68.80       46.27     10.87 o 
   2   4   6      197.18      167.30     16.47 o 
   3   4   6       16.73       27.49     10.87 o 
   4   4   6      255.43      283.22     21.57 o 
   5   4   6       69.24       70.97     19.92 o 
   6   4   6      101.57       95.01     22.06 o 
  -7   5   6       16.46       42.98     16.63 o 
  -6   5   6      293.41      285.63     15.65 o 
  -5   5   6       30.00       30.79      7.28 o 
  -4   5   6     1309.70     1288.03     19.30 o 
  -3   5   6      209.31      187.78     14.22 o 
  -2   5   6      108.32      109.18      6.90 o 
  -1   5   6      360.31      339.00     10.35 o 
   1   5   6       14.51       19.22      8.57 o 
   2   5   6      314.17      263.29     19.27 o 
   3   5   6      818.91      746.74     28.65 o 
   4   5   6      137.56      159.23     20.58 o 
   5   5   6       42.38       52.69     19.10 o 
  -7   6   6       60.11       48.71     12.62 o 
  -6   6   6      168.18      184.75     15.07 o 
  -5   6   6      386.01      394.37     21.65 o 
  -4   6   6      244.78      245.51      9.70 o 
  -3   6   6      382.29      348.76      9.82 o 
  -2   6   6      122.29      134.32      8.91 o 
  -1   6   6      522.64      500.44     12.45 o 
   1   6   6      317.04      331.46     19.10 o 
   2   6   6      604.28      612.38     25.85 o 
   3   6   6      272.17      255.22     20.09 o 
   4   6   6       15.51       45.78     16.30 o 
   5   6   6       20.27       27.83     18.77 o 
  -7   7   6       49.40       42.41     16.80 o 
  -6   7   6       21.09       16.30     10.33 o 
  -5   7   6      628.30      573.40     18.78 o 
  -4   7   6        4.06        1.72      7.96 o 
  -3   7   6      256.26      221.71      8.69 o 
  -2   7   6      347.82      312.51     11.75 o 
  -1   7   6       76.53       70.94      8.23 o 
   1   7   6      168.79      169.11     16.30 o 
   2   7   6      194.35      235.96     18.61 o 
   3   7   6      141.33      139.30     19.10 o 
   4   7   6        2.22      -21.41     14.98 o 
   5   7   6       39.93       45.06     18.77 o 
  -7   8   6       16.23       35.30     12.07 o 
  -6   8   6       33.46       62.11     23.96 o 
  -5   8   6       34.27       35.49      9.95 o 
  -4   8   6       64.01       62.90      9.72 o 
  -3   8   6      330.20      329.18     19.43 o 
  -2   8   6      109.09      119.32     10.13 o 
  -1   8   6      383.18      371.44     12.22 o 
   0   8   6      235.39      208.46     13.17 o 
   1   8   6      536.52      462.53     21.90 o 
   2   8   6       53.47       59.31     15.64 o 
   3   8   6      177.19      155.11     17.45 o 
   4   8   6       20.13        2.96     15.97 o 
   5   8   6       39.58       36.15     16.23 o 
  -7   9   6       47.39       16.35     12.93 o 
  -6   9   6       60.46       43.10     14.74 o 
  -5   9   6        0.35       -8.78      9.08 o 
  -4   9   6      586.12      550.75     17.75 o 
  -3   9   6       85.80       98.45     11.44 o 
  -2   9   6      298.61      272.76     12.42 o 
  -1   9   6     1365.10     1360.35     20.55 o 
   0   9   6      668.96      685.32     27.50 o 
   1   9   6      614.37      552.93     24.37 o 
   2   9   6      528.20      506.66     24.21 o 
   3   9   6       27.03        5.43     13.34 o 
   4   9   6       88.28       72.00     25.77 o 
   5   9   6        2.69       -7.00     16.80 o 
  -7  10   6       11.77      -13.58     20.66 o 
  -6  10   6       43.26       19.96     11.80 o 
  -5  10   6       96.10       82.98     28.24 o 
  -4  10   6       75.22       76.36     10.90 o 
  -3  10   6       41.80       32.35      9.28 o 
  -2  10   6        2.65       -6.83     15.97 o 
  -1  10   6      850.57      849.80     18.85 o 
   0  10   6      289.60      266.09     14.98 o 
   1  10   6      138.24      136.83     16.80 o 
   2  10   6      566.54      501.89     24.70 o 
   3  10   6      127.36      117.90     18.44 o 
   4  10   6      111.84      106.99     16.34 o 
   5  10   6       54.74       55.23     17.24 o 
  -6  11   6      123.30      116.90     20.83 o 
  -5  11   6       68.65       49.60     11.51 o 
  -4  11   6       12.99        6.09      9.73 o 
  -3  11   6      116.01       94.53     11.35 o 
  -2  11   6      771.15      709.27     18.51 o 
  -1  11   6      346.55      341.72     13.24 o 
   0  11   6       38.79       44.62     11.36 o 
   1  11   6      292.70      311.35     21.08 o 
   2  11   6      417.55      393.87     22.89 o 
   3  11   6      249.33      195.62     19.76 o 
   4  11   6       72.81       83.80     15.60 o 
  -6  12   6      172.27      189.09     16.85 o 
  -5  12   6      147.62      142.13     14.71 o 
  -4  12   6       83.62       95.52     12.21 o 
  -3  12   6      219.85      185.30     13.48 o 
  -2  12   6        5.76        5.68      9.06 o 
  -1  12   6       53.19       49.46      9.33 o 
   0  12   6       84.51       80.52     12.68 o 
   1  12   6      435.45      437.01     22.89 o 
   2  12   6       41.16       25.52     14.49 o 
   3  12   6      193.86      158.07     19.76 o 
   4  12   6        9.85       -5.13     29.31 o 
  -6  13   6      106.83      109.12     14.57 o 
  -5  13   6        7.22      -15.49     11.36 o 
  -4  13   6       70.31       77.71     12.14 o 
  -3  13   6      383.20      371.94     16.17 o 
  -2  13   6       21.58       36.04      9.52 o 
  -1  13   6       16.35       -2.17     27.91 o 
   0  13   6       39.23       26.68     11.69 o 
   1  13   6      436.47      380.20     22.56 o 
   2  13   6       53.15       67.02     16.63 o 
   3  13   6      123.17      155.77     19.92 o 
   4  13   6      158.90      181.62     33.43 o 
  -5  14   6       81.57       67.42     19.10 o 
  -4  14   6       82.06       72.22     12.80 o 
  -3  14   6      182.93      182.22     19.51 o 
  -2  14   6        6.13       10.94     10.29 o 
  -1  14   6       82.13       62.08     19.35 o 
   0  14   6       51.51       38.70     12.68 o 
   1  14   6       13.36        7.74     13.83 o 
   2  14   6       25.87       -4.61     15.64 o 
   4  14   6      151.68      151.82     34.25 o 
  -5  15   6        0.99      -18.41     15.15 o 
  -4  15   6       80.75       93.11     14.04 o 
  -3  15   6       92.31      100.25     13.13 o 
  -2  15   6      117.24      137.13     17.78 o 
  -1  15   6      121.87      116.48     15.89 o 
   0  15   6        8.48        6.92     13.01 o 
   1  15   6       77.54      139.47     19.27 o 
   2  15   6      158.12      157.09     20.09 o 
  -5  16   6        1.63      -18.77     12.52 o 
  -4  16   6       42.94       41.22     16.47 o 
  -3  16   6       31.56        2.53     11.79 o 
  -2  16   6        0.40       -9.08     15.23 o 
  -1  16   6      136.91      109.75     13.15 o 
   0  16   6      222.59      222.29     19.92 o 
   1  16   6       30.11       38.04     17.29 o 
  -4  17   6       17.26       -4.22     12.28 o 
  -3  17   6       67.61       82.80     13.64 o 
  -2  17   6        3.07      -16.59     11.06 o 
  -1  17   6       69.59       57.51     11.71 o 
   0  17   6       59.61       78.71     16.96 o 
  -3  18   6       87.27       89.32     13.85 o 
  -2  18   6      204.12      265.99     17.04 o 
  -1  18   6       15.94        8.60     11.84 o 
   0  18   6        1.54       16.47     15.64 o 
  -2  19   6       28.48        0.63     19.27 o 
  -1  19   6       33.73       -3.44     16.30 o 
   0  19   6        4.00        2.47     15.97 o 
  -3 -17   7        7.05       -7.90     21.41 o 
  -2 -17   7       36.00       37.71     21.74 o 
  -1 -17   7       54.75       57.94     18.52 o 
   0 -17   7       47.38       36.88     29.31 o 
  -4 -16   7       31.12       14.16     22.39 o 
  -3 -16   7       76.74       42.98     20.91 o 
  -2 -16   7       53.98       50.72     21.57 o 
  -1 -16   7       26.44       39.49     16.80 o 
  -4 -15   7        0.66      -29.15     19.43 o 
  -3 -15   7       78.72       69.82     20.42 o 
  -2 -15   7       76.44       81.29     20.42 o 
  -1 -15   7       33.26       50.46     15.41 o 
  -5 -14   7        6.12       -1.98     20.42 o 
  -4 -14   7        5.52       -5.93     18.61 o 
  -3 -14   7       25.91       16.96     17.29 o 
  -2 -14   7       44.61       24.53     17.62 o 
  -1 -14   7       10.02      -14.55     13.37 o 
  -5 -13   7       31.67       41.17     22.06 o 
  -4 -13   7       46.45       25.19     19.27 o 
  -3 -13   7       14.52       64.71     18.28 o 
  -2 -13   7        5.03        1.67     28.73 o 
  -1 -13   7       16.61       -0.78     16.88 o 
  -5 -12   7      135.75      160.87     25.36 o 
  -4 -12   7       59.30       70.15     20.09 o 
  -3 -12   7       48.19       73.27     17.95 o 
  -2 -12   7       46.79       16.63     16.80 o 
  -1 -12   7      184.68      167.63     20.91 o 
  -6 -11   7      107.65      150.01     25.03 o 
  -5 -11   7       88.09      117.57     21.41 o 
  -4 -11   7       50.60       38.20     18.61 o 
  -3 -11   7      429.70      447.38     26.02 o 
  -2 -11   7      229.34      224.43     20.25 o 
  -1 -11   7      217.16      208.63     20.42 o 
   3 -11   7       12.08        0.99     19.10 o 
   4 -11   7      336.92      316.31     26.18 o 
  -6 -10   7      149.20      145.07     21.24 o 
  -5 -10   7       51.71       73.93     18.77 o 
  -4 -10   7      234.02      239.42     21.90 o 
  -3 -10   7      279.61      280.91     21.90 o 
  -2 -10   7       20.50       33.43     13.83 o 
  -1 -10   7       25.93       42.32     14.82 o 
   2 -10   7      118.64       72.94     17.95 o 
   3 -10   7       11.05      -12.84     17.95 o 
   4 -10   7       84.50       82.33     22.23 o 
  -6  -9   7        1.41      -15.64     16.30 o 
  -5  -9   7       67.63       59.94     17.12 o 
  -4  -9   7      103.97       87.76     19.27 o 
  -3  -9   7       28.93       50.55     15.81 o 
  -2  -9   7      149.59      205.66     18.61 o 
  -1  -9   7      961.20      970.84     32.77 o 
   0  -9   7      214.51      243.53     18.28 o 
   1  -9   7       61.77       61.58     15.97 o 
   2  -9   7       79.45      121.68     20.09 o 
   3  -9   7       94.95       81.18     20.42 o 
   4  -9   7        2.61      -18.28     20.75 o 
  -6  -8   7       21.97       30.63     15.64 o 
  -5  -8   7       99.98       93.36     19.10 o 
  -4  -8   7      141.48      160.54     18.61 o 
  -3  -8   7      118.53      122.51     17.78 o 
  -2  -8   7      237.54      236.45     19.10 o 
  -1  -8   7      608.34      596.07     26.18 o 
   0  -8   7      610.32      610.73     24.04 o 
   1  -8   7      130.52      129.26     17.12 o 
   2  -8   7       36.43       42.98     16.14 o 
   3  -8   7      112.74       92.87     20.25 o 
   4  -8   7       80.25       77.72     22.72 o 
  -7  -7   7        4.44       -6.75     17.45 o 
  -6  -7   7      247.66      247.65     20.75 o 
  -5  -7   7       59.44       92.05     17.45 o 
  -4  -7   7      107.66      131.56     18.94 o 
  -3  -7   7      594.16      589.32     27.17 o 
  -2  -7   7      521.51      524.12     24.04 o 
  -1  -7   7      920.63      907.33     37.63 o 
   0  -7   7        5.92       -1.98     10.70 o 
   1  -7   7      332.13      335.09     20.25 o 
   2  -7   7       10.13       -5.60     14.49 o 
   3  -7   7      229.22      211.92     21.57 o 
   4  -7   7      179.21      149.68     23.71 o 
  -7  -6   7       87.93       98.96     18.44 o 
  -6  -6   7      141.57      154.29     20.09 o 
  -5  -6   7      124.47      182.28     20.91 o 
  -4  -6   7       85.27       85.95     16.80 o 
  -3  -6   7       23.38       16.80     11.53 o 
  -2  -6   7      274.25      247.58     12.68 o 
  -1  -6   7      102.85      122.27     11.34 o 
   0  -6   7      368.39      390.08     20.75 o 
   1  -6   7      586.42      622.42     25.03 o 
   2  -6   7      266.81      258.35     20.09 o 
   3  -6   7      153.50      172.56     21.90 o 
   4  -6   7      188.32      206.32     22.56 o 
   5  -6   7       93.71       74.43     23.05 o 
  -7  -5   7      205.90      196.61     20.25 o 
  -6  -5   7       15.17       27.33     14.33 o 
  -5  -5   7       10.60       10.21     12.84 o 
  -4  -5   7      104.73      152.15     18.28 o 
  -3  -5   7       41.11       32.93     13.50 o 
  -2  -5   7      144.99      155.93     15.64 o 
  -1  -5   7       42.22       30.74      7.84 o 
   0  -5   7      183.36      187.06     16.80 o 
   1  -5   7      403.35      394.36     21.08 o 
   2  -5   7      187.37      175.03     18.44 o 
   3  -5   7      126.10      149.35     20.42 o 
   4  -5   7      226.11      227.73     22.89 o 
   5  -5   7       25.53       51.21     21.90 o 
  -7  -4   7      163.82      146.26     32.03 o 
  -6  -4   7      175.64      154.29     17.78 o 
  -5  -4   7       76.62       87.44     15.48 o 
  -4  -4   7      465.81      439.15     22.89 o 
  -3  -4   7       28.58       45.45     13.01 o 
  -2  -4   7       56.31       49.73     12.51 o 
  -1  -4   7      141.16      141.71     11.00 o 
   0  -4   7      222.22      252.59     17.95 o 
   1  -4   7      499.09      535.64     23.38 o 
   2  -4   7      188.62      176.19     18.44 o 
   3  -4   7       71.74       51.70     15.81 o 
   4  -4   7      108.91       77.06     20.09 o 
   5  -4   7       14.08      -13.34     19.27 o 
  -7  -3   7       79.76       72.33     53.84 o 
  -6  -3   7       53.62       35.20     27.09 o 
  -5  -3   7       25.86       34.08     13.67 o 
  -4  -3   7       31.93       51.70     13.01 o 
  -3  -3   7      987.88     1052.68     31.94 o 
  -2  -3   7      228.43      252.10     17.29 o 
  -1  -3   7      297.45      322.05     39.02 o 
   0  -3   7        8.54       12.02     10.70 o 
   1  -3   7       73.02       68.33     14.65 o 
   2  -3   7      246.11      274.49     19.59 o 
   3  -3   7      173.10      170.75     18.61 o 
   4  -3   7        1.06       33.78     13.95 o 
   5  -3   7       96.35      140.29     23.88 o 
  -7  -2   7       65.97       74.17     39.60 o 
  -6  -2   7        3.68       -4.94     12.18 o 
  -5  -2   7        1.08      -10.38      6.92 o 
  -4  -2   7       78.74      116.25     16.14 o 
  -3  -2   7      142.97      198.58     16.63 o 
  -2  -2   7       81.70      105.55     14.00 o 
  -1  -2   7       71.40       91.52      9.72 o 
   0  -2   7      143.97      149.84     15.97 o 
   1  -2   7       13.90       16.80     11.69 o 
   2  -2   7      715.30      621.43     26.68 o 
   3  -2   7       89.04      109.83     18.44 o 
   4  -2   7      151.26      129.59     22.06 o 
   5  -2   7       96.68      132.06     22.89 o 
  -7  -1   7      164.59      203.91     16.88 o 
  -6  -1   7        1.10       -8.32     20.58 o 
  -5  -1   7        4.41       -2.16      7.44 o 
  -4  -1   7      735.98      652.36    135.93 o 
  -3  -1   7      657.67      563.28    120.29 o 
  -2  -1   7       88.13       83.68     41.58 o 
  -1  -1   7      360.95      343.32     19.10 o 
   0  -1   7      104.34      115.59     14.65 o 
   1  -1   7       29.20       18.94     11.86 o 
   2  -1   7       58.62       92.21     15.97 o 
   3  -1   7      138.31      152.97     18.28 o 
   4  -1   7       80.36       77.72     20.09 o 
   5  -1   7       54.99       39.19     20.75 o 
  -7   0   7      147.52      202.21     43.72 o 
  -6   0   7      166.41      130.89     14.57 o 
  -5   0   7       13.14        8.43      7.81 o 
  -4   0   7      176.06      185.19     77.72 o 
  -3   0   7      163.69      180.95     75.09 o 
  -2   0   7      235.53      196.23     38.94 o 
   0   0   7       65.52       67.84     13.50 o 
   1   0   7      687.30      702.94     27.33 o 
   2   0   7      103.16       76.07     15.15 o 
   3   0   7      325.32      309.73     22.39 o 
   4   0   7     1175.73     1021.06     37.71 o 
   5   0   7       15.46       49.56     20.42 o 
  -7   1   7      163.46      175.38     18.11 o 
  -6   1   7        1.10      -12.09      8.06 o 
  -5   1   7        4.52       -8.42      7.59 o 
  -4   1   7      740.74      645.47    129.84 o 
  -3   1   7      658.58      555.79    108.02 o 
  -2   1   7       90.62       80.14     23.38 o 
   0   1   7      101.53       81.51     14.16 o 
   1   1   7       29.63       55.33     13.34 o 
   2   1   7       58.27       62.24     14.49 o 
   3   1   7      138.09      167.13     19.59 o 
   5   1   7       55.56       27.17     19.10 o 
  -7   2   7       66.28       76.49     44.95 o 
  -6   2   7        3.72      -12.75      8.50 o 
  -5   2   7        0.86       -4.07      7.78 o 
  -4   2   7       75.63       47.97     46.52 o 
  -3   2   7      141.45      156.42     71.38 o 
  -2   2   7       83.43       84.29     28.65 o 
   0   2   7      146.74      132.39     15.81 o 
   1   2   7       14.08        1.98     11.20 o 
   2   2   7      713.95      678.57     20.48 o 
   3   2   7       89.28       76.07     16.96 o 
   4   2   7      151.45      176.02     23.71 o 
   5   2   7       98.10      186.73     24.53 o 
  -7   3   7       80.90       61.91     16.96 o 
  -6   3   7       53.64       61.92     10.53 o 
  -5   3   7       27.06       37.34     16.88 o 
  -4   3   7       32.31       30.13     10.54 o 
  -3   3   7      988.31      902.09     56.26 o 
  -2   3   7      226.30      205.02      8.70 o 
  -1   3   7      297.96      251.77     13.67 o 
   0   3   7        9.52       13.01     10.70 o 
   1   3   7       72.10       93.20     14.98 o 
   2   3   7      245.01      237.44     20.09 o 
   3   3   7      172.83      164.66     18.77 o 
   4   3   7        0.67        0.33     17.12 o 
   5   3   7       94.56       92.37     21.41 o 
  -7   4   7      162.12      175.53     25.19 o 
  -6   4   7      174.93      185.74     22.72 o 
  -5   4   7       74.37       64.32      8.63 o 
  -4   4   7      464.50      422.01     19.80 o 
  -3   4   7       28.39       25.48      6.07 o 
  -2   4   7       55.33       57.26      8.65 o 
   0   4   7      223.11      201.71     17.95 o 
   1   4   7      503.62      428.61     22.72 o 
   2   4   7      190.43      167.95     19.43 o 
   3   4   7       73.84       57.96     16.96 o 
   4   4   7      108.78      128.11     21.08 o 
   5   4   7       14.37       12.84     19.92 o 
  -7   5   7      207.57      180.80     24.86 o 
  -6   5   7       15.17       11.28     10.81 o 
  -5   5   7       11.66        5.50      9.44 o 
  -4   5   7      106.32      111.48      8.67 o 
  -3   5   7       41.32       38.78      6.49 o 
  -2   5   7      142.42      144.27      9.83 o 
  -1   5   7       41.03       38.86      9.88 o 
   0   5   7      184.26      220.81     17.95 o 
   1   5   7      400.10      380.86     21.90 o 
   2   5   7      183.08      191.34     19.59 o 
   3   5   7      121.90       57.96     18.44 o 
   4   5   7      226.14      198.09     24.04 o 
   5   5   7       25.35        6.09     20.91 o 
  -7   6   7       87.60       65.37     19.59 o 
  -6   6   7      141.18      136.43     19.10 o 
  -5   6   7      123.53      130.08     13.00 o 
  -4   6   7       84.31       90.35     10.43 o 
  -3   6   7       23.54       25.68      6.83 o 
  -2   6   7      277.69      263.58     23.71 o 
  -1   6   7      100.46      111.64     12.68 o 
   0   6   7      371.19      368.84     21.57 o 
   1   6   7      590.71      526.09     25.19 o 
   2   6   7      268.50      275.64     21.57 o 
   3   6   7      156.98      160.54     20.75 o 
   4   6   7      188.37      185.24     23.38 o 
   5   6   7       94.79      103.90     23.22 o 
  -7   7   7        4.34       -4.65     21.16 o 
  -6   7   7      247.82      200.92     15.14 o 
  -5   7   7       59.28       71.61     11.12 o 
  -4   7   7      109.35      134.65     12.18 o 
  -3   7   7      594.58      584.30     16.88 o 
  -2   7   7      525.18      526.91     39.35 o 
   1   7   7      333.78      299.52     20.75 o 
   2   7   7       10.10        0.16     14.00 o 
   3   7   7      226.90      228.22     21.24 o 
   4   7   7      178.20      193.81     22.06 o 
  -6   8   7       22.23       11.69     12.69 o 
  -5   8   7      102.01       84.46     12.51 o 
  -4   8   7      138.37      144.49     12.72 o 
  -3   8   7      119.80      121.18     10.94 o 
  -2   8   7      233.70      234.66     20.75 o 
   1   8   7      127.15      137.66     18.94 o 
   2   8   7       36.73       44.13     15.31 o 
   3   8   7      115.33       92.70     17.95 o 
   4   8   7       81.05       50.82     27.50 o 
  -6   9   7        1.44      -16.46     10.97 o 
  -5   9   7       66.72       37.93     14.33 o 
  -4   9   7      102.75      118.67     21.08 o 
  -3   9   7       28.85       18.63      9.55 o 
  -2   9   7      149.92      162.23     12.03 o 
  -1   9   7      960.10      903.99     25.85 o 
   1   9   7       60.17       68.01     15.64 o 
   2   9   7       77.41      102.58     19.27 o 
   3   9   7       92.12      115.63     15.23 o 
   4   9   7        2.58        5.75     22.39 o 
  -6  10   7      149.20      150.67     16.29 o 
  -5  10   7       50.04       32.08     12.16 o 
  -4  10   7      235.16      232.58     14.72 o 
  -3  10   7      278.03      264.09     14.28 o 
  -2  10   7       19.57        7.20     12.10 o 
  -1  10   7       26.58       35.90     11.69 o 
   1  10   7       72.28       46.76     15.48 o 
   2  10   7      120.28      120.20     19.59 o 
   3  10   7       11.57       24.04     15.97 o 
   4  10   7       83.93       64.01     18.36 o 
  -6  11   7      107.87      109.90     15.71 o 
  -5  11   7       89.93       99.08     24.37 o 
  -4  11   7       51.29       33.33     16.71 o 
  -3  11   7      430.30      434.01     25.03 o 
  -2  11   7      233.65      216.11     13.53 o 
  -1  11   7      216.88      238.59     16.63 o 
   0  11   7      160.12      209.61     27.33 o 
   1  11   7      304.76      260.82     21.41 o 
   2  11   7       21.03      -19.76     15.15 o 
   3  11   7       12.01        7.57     16.96 o 
   4  11   7      336.38      297.91     20.03 o 
  -5  12   7      135.86      132.77     15.40 o 
  -4  12   7       57.04       60.36     12.37 o 
  -3  12   7       47.59       55.37     11.03 o 
  -2  12   7       44.83       56.27     16.47 o 
  -1  12   7      185.56      136.67     16.63 o 
   1  12   7       28.92       43.47     16.30 o 
   2  12   7       44.01       61.25     16.47 o 
   3  12   7       24.39       41.82     16.96 o 
  -5  13   7       31.89       18.30     12.92 o 
  -4  13   7       46.65       21.48     11.39 o 
  -3  13   7       14.47        0.70     10.80 o 
  -2  13   7        4.76      -10.11      9.88 o 
  -1  13   7       15.47       31.12     13.01 o 
   1  13   7       13.54        9.39     15.64 o 
   2  13   7      134.20      128.44     20.42 o 
   3  13   7       64.26       40.84     19.59 o 
  -5  14   7        6.53       -5.15     12.89 o 
  -4  14   7        5.83        5.53     12.57 o 
  -3  14   7       26.07       36.46     11.91 o 
  -2  14   7       45.04       56.72     12.26 o 
  -1  14   7       10.00      -16.47     13.17 o 
   1  14   7      128.34      148.52     19.76 o 
   2  14   7       58.39       94.02     20.75 o 
  -4  15   7        0.56      -30.21     21.24 o 
  -3  15   7       78.58       74.59     17.29 o 
  -2  15   7       75.88       84.80     13.14 o 
  -1  15   7       32.83       -6.75     13.50 o 
   1  15   7       13.47       -7.74     16.80 o 
   2  15   7      110.56      137.00     23.22 o 
  -4  16   7       31.09       30.66     18.61 o 
  -3  16   7       77.82       61.98     13.40 o 
  -2  16   7       54.74       48.96     18.28 o 
  -1  16   7       26.31       25.19     15.48 o 
   1  16   7       19.85        1.15     18.61 o 
  -3  17   7        7.08        6.75     17.78 o 
  -2  17   7       35.02       21.88     16.14 o 
  -1  17   7       54.61       56.64     17.95 o 
  -3 -15   8        7.68       18.77     21.24 o 
  -2 -15   8        2.95       19.92     22.39 o 
  -1 -15   8       38.64       47.43     34.17 o 
  -3 -14   8       28.37       66.69     21.57 o 
  -2 -14   8        3.49        0.33     19.10 o 
  -1 -14   8       37.39       60.83     17.20 o 
  -4 -13   8       40.98       36.88     21.90 o 
  -3 -13   8        2.35       -8.89     18.61 o 
  -2 -13   8      392.31      457.90     23.63 o 
  -1 -13   8       97.97       87.76     21.74 o 
  -4 -12   8        9.33       13.17     19.92 o 
  -3 -12   8       25.82       14.82     18.61 o 
  -2 -12   8        1.50       32.11     17.62 o 
  -1 -12   8      229.62      209.45     24.04 o 
  -5 -11   8       48.89        9.06     21.08 o 
  -4 -11   8        6.97       14.33     18.94 o 
  -3 -11   8      164.40      178.00     21.24 o 
  -2 -11   8        2.11       -6.26     15.81 o 
  -1 -11   8       95.98      105.71     20.25 o 
  -5 -10   8       58.17       43.96     19.76 o 
  -4 -10   8        6.20       -9.06     18.28 o 
  -3 -10   8      658.65      675.44     30.30 o 
  -2 -10   8       50.43       59.11     18.61 o 
  -1 -10   8       13.33        9.06     17.62 o 
   2 -10   8        2.17      -23.88     18.61 o 
   3 -10   8       14.30       -4.61     20.42 o 
  -5  -9   8        0.04      -14.65     19.76 o 
  -4  -9   8       38.69       48.58     20.09 o 
  -3  -9   8      391.91      399.96     24.70 o 
  -2  -9   8     1304.83     1263.28     39.52 o 
  -1  -9   8       87.27       87.27     19.43 o 
   1  -9   8       47.27       33.92     17.62 o 
   2  -9   8       75.41       47.09     20.09 o 
   3  -9   8      110.07       97.97     22.72 o 
  -6  -8   8       46.23       31.12     21.08 o 
  -5  -8   8       28.92        0.49     16.96 o 
  -4  -8   8        7.05        2.80     16.30 o 
  -3  -8   8      422.20      357.48     23.71 o 
  -2  -8   8      280.50      299.52     22.06 o 
  -1  -8   8      187.64      195.78     20.75 o 
   0  -8   8      117.69      132.88     18.11 o 
   1  -8   8       27.60        8.73     15.48 o 
   2  -8   8      225.71      173.72     21.74 o 
   3  -8   8        2.62      -28.65     19.10 o 
  -6  -7   8       60.34       89.74     21.74 o 
  -5  -7   8       37.83       35.40     17.78 o 
  -4  -7   8      404.44      382.01     25.52 o 
  -3  -7   8       92.13       96.33     17.78 o 
  -2  -7   8       74.83       71.13     16.80 o 
  -1  -7   8       21.56        4.85      9.38 o 
   0  -7   8        7.50       17.78     13.34 o 
   1  -7   8       44.25       33.92     16.14 o 
   2  -7   8      145.03      144.24     21.57 o 
   3  -7   8      205.07      228.55     24.86 o 
  -6  -6   8       12.84        8.40     17.45 o 
  -5  -6   8       59.06       89.08     19.10 o 
  -4  -6   8       17.11       22.23     16.30 o 
  -3  -6   8       59.56       74.43     16.47 o 
  -2  -6   8       62.65       74.54     10.40 o 
  -1  -6   8      320.09      324.73     15.24 o 
   0  -6   8        6.44       -0.49     12.18 o 
   1  -6   8      110.78      101.27     17.29 o 
   2  -6   8      176.92      174.38     20.42 o 
   3  -6   8        7.64       19.76     18.61 o 
   4  -6   8        2.18      -21.41     20.09 o 
  -6  -5   8       62.08       60.76     19.43 o 
  -5  -5   8      118.06      181.95     21.41 o 
  -4  -5   8       40.82       64.22     16.30 o 
  -3  -5   8       14.28        8.07     13.01 o 
  -2  -5   8      910.71      969.75     37.71 o 
  -1  -5   8      355.51      402.36     16.30 o 
   0  -5   8        1.13       -0.66     12.35 o 
   1  -5   8       36.24       35.07     14.82 o 
   2  -5   8      195.12      207.97     21.41 o 
   3  -5   8       21.55      -24.70     16.47 o 
   4  -5   8       16.31       40.01     21.41 o 
  -6  -4   8       83.63       78.35     51.46 o 
  -5  -4   8       84.38       70.64     18.11 o 
  -4  -4   8       25.36       27.66     13.67 o 
  -3  -4   8      113.86      122.67     17.29 o 
  -2  -4   8       36.60       42.98     13.67 o 
  -1  -4   8      441.92      477.30     16.94 o 
   0  -4   8        2.72       21.90     13.67 o 
   1  -4   8       68.29       81.34     15.64 o 
   2  -4   8       30.55       43.96     17.62 o 
   3  -4   8       33.35       41.49     18.61 o 
   4  -4   8       46.28       55.98     21.90 o 
  -6  -3   8       97.63      125.28     39.93 o 
  -5  -3   8       90.95       92.73     57.88 o 
  -4  -3   8      207.37      210.77     19.10 o 
  -3  -3   8      272.50      250.12     18.94 o 
  -2  -3   8       47.29       65.70     14.33 o 
  -1  -3   8      335.99      364.23     22.23 o 
   0  -3   8      346.31      327.35     21.74 o 
   1  -3   8       26.30       59.61     15.15 o 
   2  -3   8      111.54      105.22     18.77 o 
   3  -3   8      365.10      370.65     25.36 o 
   4  -3   8       91.23      116.58     23.22 o 
  -6  -2   8      108.89      112.50     29.64 o 
  -5  -2   8      360.31      316.68     49.65 o 
  -4  -2   8       18.85        5.86      8.10 o 
  -3  -2   8      249.60      238.52     98.30 o 
  -2  -2   8      175.66      226.57     18.61 o 
  -1  -2   8      151.67      167.46     17.95 o 
   0  -2   8      115.82      144.08     17.78 o 
   1  -2   8      238.55      227.07     20.58 o 
   2  -2   8      449.89      398.32     24.21 o 
   3  -2   8       65.10       96.33     19.76 o 
   4  -2   8      171.47      198.09     23.22 o 
  -7  -1   8       71.93      116.78     14.02 o 
  -6  -1   8       51.24       51.38     14.00 o 
  -5  -1   8       33.89       32.44     31.53 o 
  -4  -1   8        9.58        2.24     17.62 o 
  -3  -1   8      300.52      244.09     81.75 o 
  -2  -1   8      287.02      334.26     20.25 o 
  -1  -1   8       17.95       31.45     12.84 o 
   0  -1   8      400.66      432.40     23.38 o 
   1  -1   8       85.20       91.88     17.62 o 
   2  -1   8      190.91      234.48     20.58 o 
   3  -1   8       82.20      102.25     19.76 o 
   4  -1   8      109.10      123.00     24.04 o 
  -7   0   8       70.00      105.83     14.74 o 
  -6   0   8       16.84       12.37      9.83 o 
  -5   0   8        9.51        3.46     13.17 o 
  -4   0   8        5.04        5.13     11.28 o 
  -3   0   8      199.63      185.61     65.45 o 
  -2   0   8        0.17        6.75     11.03 o 
  -1   0   8        1.89       12.68     11.36 o 
   0   0   8      471.49      495.14     25.03 o 
   1   0   8        1.25       -1.32     13.50 o 
   2   0   8      152.80      167.46     19.43 o 
   3   0   8       65.93       59.94     19.10 o 
   4   0   8       13.01       41.17     19.27 o 
  -7   1   8       72.03      139.40     32.11 o 
  -6   1   8       50.19       56.21     19.59 o 
  -5   1   8       34.30       52.94     37.46 o 
  -4   1   8        9.42      -10.83      7.22 o 
  -3   1   8      298.19      267.49     67.51 o 
  -2   1   8      287.56      289.15     19.27 o 
   0   1   8      404.83      397.82     23.38 o 
   1   1   8       84.43      117.90     18.28 o 
   2   1   8      193.24      179.32     20.42 o 
   3   1   8       82.27      126.17     16.63 o 
   4   1   8      109.24      102.09     21.90 o 
  -6   2   8      108.88      124.48     39.68 o 
  -5   2   8      359.01      294.51     56.73 o 
  -4   2   8       19.31        5.53     10.95 o 
  -3   2   8      250.23      195.54     42.65 o 
  -2   2   8      175.49      153.46     15.81 o 
   0   2   8      114.27      161.70     18.28 o 
   1   2   8      238.68      265.60     21.57 o 
   2   2   8      443.91      381.03     25.36 o 
   3   2   8       65.17       45.28     17.45 o 
   4   2   8      171.88      187.55     25.03 o 
  -6   3   8       97.29       52.69     16.63 o 
  -5   3   8       91.38       72.68     15.07 o 
  -4   3   8      205.93      172.59     20.42 o 
  -3   3   8      274.81      249.69     42.24 o 
   0   3   8      344.05      325.70     22.23 o 
   1   3   8       27.28       76.24     16.47 o 
   2   3   8      113.80      130.58     21.08 o 
   3   3   8      367.24      352.38     25.52 o 
   4   3   8       90.86      110.32     22.89 o 
  -6   4   8       83.79       43.80     19.92 o 
  -5   4   8       83.98       34.91     17.29 o 
  -4   4   8       27.40       21.34     22.39 o 
  -3   4   8      111.97      123.45      8.79 o 
  -2   4   8       37.00       44.46     12.35 o 
   0   4   8        2.63       -9.39     13.34 o 
   1   4   8       66.94       54.01     17.45 o 
   2   4   8       31.33       35.57     17.78 o 
   3   4   8       33.31       13.67     17.78 o 
   4   4   8       45.92       68.50     21.41 o 
  -6   5   8       62.87       54.83     19.59 o 
  -5   5   8      118.00      124.66     13.73 o 
  -4   5   8       39.55       15.14      9.75 o 
  -3   5   8       15.34       16.89      7.70 o 
  -2   5   8      911.82      899.38     26.02 o 
   0   5   8        1.07      -18.28     12.35 o 
   1   5   8       37.44       45.45     16.96 o 
   2   5   8      196.20      178.66     23.55 o 
   3   5   8       21.77       19.27     17.45 o 
   4   5   8       16.63        2.63     19.10 o 
  -6   6   8       11.84        5.60     15.48 o 
  -5   6   8       59.56       60.01     12.14 o 
  -4   6   8       16.92       18.36     11.36 o 
  -3   6   8       57.71       45.89     10.16 o 
  -2   6   8       62.69       51.87     13.67 o 
   0   6   8        7.05      -12.68     13.34 o 
   1   6   8      111.41      117.57     19.92 o 
   2   6   8      173.74      175.86     21.74 o 
   3   6   8        7.79       11.53     18.28 o 
   4   6   8        2.08       18.61     21.08 o 
  -6   7   8       58.39       58.47     13.38 o 
  -5   7   8       37.20       40.42     11.72 o 
  -4   7   8      404.79      403.13     16.59 o 
  -3   7   8       91.35       73.89     12.60 o 
  -2   7   8       74.91       64.22     14.16 o 
   0   7   8        6.54       -1.15     14.65 o 
   1   7   8       45.85       30.79     15.64 o 
   2   7   8      146.43      175.69     23.38 o 
   3   7   8      205.29      162.36     23.88 o 
  -6   8   8       47.59        5.65     13.12 o 
  -5   8   8       29.77        8.74     11.91 o 
  -4   8   8        7.88      -11.04     10.04 o 
  -3   8   8      421.90      447.26     27.00 o 
  -2   8   8      281.34      285.36     18.94 o 
   0   8   8      116.35      129.09     20.09 o 
   1   8   8       25.82       -3.29     15.31 o 
   2   8   8      226.53      216.04     23.38 o 
   3   8   8        2.70       19.92     17.45 o 
  -5   9   8        0.09      -15.97     16.14 o 
  -4   9   8       38.17        1.51     11.24 o 
  -3   9   8      394.72      384.41     16.19 o 
  -2   9   8     1306.05     1216.35     32.11 o 
   0   9   8        7.71       21.57     14.98 o 
   1   9   8       47.57       19.59     16.80 o 
   2   9   8       75.45       75.58     19.59 o 
   3   9   8      110.23       79.91     24.45 o 
  -5  10   8       57.45       69.97     33.84 o 
  -4  10   8        5.72       20.61     11.98 o 
  -3  10   8      654.93      675.15     20.00 o 
  -2  10   8       50.90       44.79     14.49 o 
   0  10   8      162.70      187.55     22.89 o 
   1  10   8       18.50       12.84     16.80 o 
   2  10   8        2.53        1.65     17.29 o 
   3  10   8       14.63       40.57     16.43 o 
  -5  11   8       49.48       41.07     14.43 o 
  -4  11   8        7.38       22.36     12.68 o 
  -3  11   8      166.08      153.57     14.28 o 
  -2  11   8        1.99       12.02     14.00 o 
   0  11   8       96.02       98.30     20.09 o 
   1  11   8       34.17       75.74     18.28 o 
   2  11   8       91.04      101.27     21.57 o 
  -4  12   8        9.72       -2.55     12.78 o 
  -3  12   8       25.12       28.87     19.68 o 
  -2  12   8        1.47       35.40     14.98 o 
   0  12   8        4.89       -9.88     16.80 o 
   1  12   8       40.39        2.80     16.47 o 
   2  12   8      171.06      176.35     23.55 o 
  -4  13   8       42.01       21.87     13.47 o 
  -3  13   8        2.18      -15.25     11.99 o 
  -2  13   8      391.44      367.36     22.23 o 
   0  13   8        2.42      -12.68     16.96 o 
   1  13   8        9.65       12.02     17.29 o 
  -3  14   8       28.25       20.12     13.37 o 
  -2  14   8        3.40        9.06     15.48 o 
   0  14   8      194.59      226.24     25.69 o 
  -3  15   8        7.82        0.58     13.25 o 
  -2  15   8        2.76       -1.32     16.14 o 
   0  15   8      135.84      170.75     24.21 o 
  -3 -12   9        1.36      -16.47     19.92 o 
  -2 -12   9       93.62       65.86     24.53 o 
  -3 -11   9       43.21       14.16     19.10 o 
  -2 -11   9       55.83       44.46     21.08 o 
  -4 -10   9       45.53       25.85     18.61 o 
  -3 -10   9       40.39       70.48     20.58 o 
  -2 -10   9       64.89       70.64     21.24 o 
  -4  -9   9       77.61       90.23     20.09 o 
  -3  -9   9        6.65       -0.99     17.29 o 
  -2  -9   9       71.24       63.72     19.76 o 
  -5  -8   9       39.90       18.77     19.92 o 
  -4  -8   9      270.37      287.17     23.71 o 
  -3  -8   9      100.11       99.78     20.09 o 
  -2  -8   9       73.74       85.62     20.75 o 
   1  -8   9       49.93       21.90     18.94 o 
   2  -8   9       38.17      -17.78     20.25 o 
  -5  -7   9       73.94       92.87     22.72 o 
  -4  -7   9      518.95      518.02     28.32 o 
  -3  -7   9        9.91       -7.57     15.97 o 
  -2  -7   9       26.26       23.38     17.29 o 
   0  -7   9      197.14      231.51     21.24 o 
   1  -7   9        3.56      -17.95     17.95 o 
   2  -7   9      137.84      131.56     23.05 o 
  -5  -6   9       21.06       -3.46     17.62 o 
  -4  -6   9      101.77      135.52     20.58 o 
  -3  -6   9        7.51       25.69     15.64 o 
  -2  -6   9       71.57      108.68     19.76 o 
  -1  -6   9       89.46       97.31     18.61 o 
   0  -6   9      215.51      235.14     21.90 o 
   1  -6   9       27.86       -4.78     16.96 o 
   2  -6   9       71.55       81.18     21.74 o 
  -5  -5   9      102.57      120.20     21.08 o 
  -4  -5   9       23.14       26.02     15.64 o 
  -3  -5   9      147.23      168.61     20.91 o 
  -2  -5   9       48.76       45.49     11.39 o 
  -1  -5   9      254.94      250.78     22.06 o 
   0  -5   9       14.53       -0.66     14.49 o 
   1  -5   9       67.19       77.39     18.61 o 
   2  -5   9       58.23      101.76     21.90 o 
  -5  -4   9        8.60       -4.12      9.93 o 
  -4  -4   9       48.86       63.32     10.96 o 
  -3  -4   9      347.04      352.70     22.89 o 
  -2  -4   9       17.13       25.05     14.49 o 
  -1  -4   9      130.43      165.81     18.94 o 
   0  -4   9       62.60       58.62     17.29 o 
   1  -4   9       88.23      100.11     19.43 o 
   2  -4   9       79.53       68.17     22.06 o 
   3  -4   9      170.06      179.32     25.85 o 
  -6  -3   9       25.78       12.86     11.65 o 
  -5  -3   9        4.54       25.10     12.93 o 
  -4  -3   9      145.94      141.43     18.36 o 
  -3  -3   9      343.74      343.81     22.39 o 
  -2  -3   9       92.82      117.10     16.71 o 
  -1  -3   9       71.33       94.84     17.45 o 
   0  -3   9      136.21      170.42     21.90 o 
   1  -3   9        2.44       30.13     16.96 o 
   2  -3   9      238.07      195.78     22.39 o 
   3  -3   9       17.94       98.63     22.56 o 
  -6  -2   9       23.88       12.26     11.59 o 
  -5  -2   9       45.23       51.51     11.86 o 
  -4  -2   9       42.36       42.50      9.85 o 
  -3  -2   9       34.13       24.86     13.50 o 
  -2  -2   9      240.13      281.27     15.42 o 
  -1  -2   9       13.24       14.98     14.82 o 
   0  -2   9       56.74       65.54     17.45 o 
   1  -2   9       40.93       44.46     17.62 o 
   2  -2   9       37.43       80.19     19.43 o 
   3  -2   9       36.08       14.82     20.09 o 
  -6  -1   9      251.36      225.71     16.10 o 
  -5  -1   9       60.80       77.65     11.22 o 
  -4  -1   9       13.71       -6.94      8.71 o 
  -3  -1   9       16.02       12.84     13.83 o 
  -2  -1   9      204.56      229.37     19.27 o 
  -1  -1   9       61.85       48.90     15.15 o 
   0  -1   9       23.50       22.39     15.48 o 
   1  -1   9       73.31       36.06     17.12 o 
   2  -1   9       17.80       51.70     19.27 o 
   3  -1   9      122.18       98.80     23.05 o 
  -6   0   9        7.69       18.38     11.60 o 
  -5   0   9      348.96      331.81     15.65 o 
  -4   0   9        0.10       -6.22      8.34 o 
  -3   0   9        0.43       14.65     13.50 o 
  -1   0   9      125.14      119.87     19.27 o 
   0   0   9       49.91       66.03     18.11 o 
   1   0   9        0.67       16.80     15.81 o 
   2   0   9      660.35      532.19     29.80 o 
   3   0   9      293.14      240.90     25.03 o 
  -6   1   9      251.44      262.01     28.82 o 
  -5   1   9       61.26       89.08     11.12 o 
  -4   1   9       14.21        2.33     14.41 o 
  -3   1   9       15.64        1.48     12.68 o 
  -1   1   9       61.75       73.77     18.11 o 
   0   1   9       22.48        3.46     14.98 o 
   1   1   9       71.82       67.68     18.61 o 
   2   1   9       18.23       67.51     19.59 o 
   3   1   9      121.39      118.23     25.52 o 
  -6   2   9       23.96       43.80     15.81 o 
  -5   2   9       44.94       62.88     10.70 o 
  -4   2   9       42.32       25.12     15.56 o 
  -3   2   9       34.35       65.37     14.33 o 
  -1   2   9       13.26       16.96     15.48 o 
   0   2   9       58.59       56.31     17.78 o 
   1   2   9       42.90       61.42     18.77 o 
   2   2   9       37.52       29.97     20.42 o 
   3   2   9       36.40       74.76     21.57 o 
  -6   3   9       25.39       31.78     19.92 o 
  -5   3   9        4.23        0.81     10.13 o 
  -4   3   9      145.16      167.30     13.17 o 
  -3   3   9      345.53      361.76     21.41 o 
  -1   3   9       69.97       63.72     18.11 o 
   0   3   9      134.06      143.42     22.23 o 
   1   3   9        2.82      -20.09     18.11 o 
   2   3   9      237.10      209.94     26.68 o 
   3   3   9       18.44      -24.53     18.94 o 
  -5   4   9        8.36       27.83     15.64 o 
  -4   4   9       50.39      119.54     47.59 o 
  -1   4   9      130.53      115.59     20.09 o 
   0   4   9       63.44       64.05     17.95 o 
   1   4   9       89.90      118.72     21.90 o 
   2   4   9       79.92      123.50     24.04 o 
   3   4   9      169.69      129.26     24.53 o 
  -5   5   9      101.04      114.93     19.76 o 
  -4   5   9       23.04       62.41     15.31 o 
   0   5   9       14.46       -5.43     16.80 o 
   1   5   9       66.79       76.40     19.92 o 
   2   5   9       57.29       62.08     22.72 o 
  -5   6   9       21.45       23.88     16.80 o 
  -4   6   9      100.13      104.87     13.24 o 
   0   6   9      218.10      212.74     23.05 o 
   1   6   9       28.75       36.88     20.09 o 
   2   6   9       72.10       74.43     21.08 o 
  -5   7   9       74.37       95.41     24.53 o 
  -4   7   9      520.84      498.20     18.80 o 
   0   7   9      195.33      200.72     26.02 o 
   1   7   9        3.45      -26.92     17.95 o 
   2   7   9      137.84       77.56     22.39 o 
  -5   8   9       39.63        3.57     15.15 o 
  -4   8   9      271.67      306.21     30.71 o 
   0   8   9      198.40      198.42     23.71 o 
   1   8   9       49.99        0.82     20.25 o 
   2   8   9       38.75       36.39     21.57 o 
  -4   9   9       77.14       78.68     18.77 o 
   0   9   9       53.24       61.58     21.41 o 
   1   9   9       46.95       34.41     20.58 o 
  -4  10   9       45.48       66.46     14.77 o 
   0  10   9       90.55      121.85     22.06 o 
   1  10   9       51.63      114.27     23.88 o 
   0  11   9       70.27       62.74     20.58 o 
   0  12   9      173.99      218.67     25.03 o 
  -2  -8  10      130.01      130.08     24.86 o 
  -3  -7  10        5.86       -9.55     19.59 o 
  -2  -7  10      299.26      252.10     25.69 o 
  -3  -6  10       77.54       81.67     21.74 o 
  -2  -6  10       13.82        7.41     19.43 o 
   0  -6  10       32.84       10.70     18.77 o 
  -4  -5  10       14.30       -5.43     17.95 o 
  -3  -5  10      109.66      127.78     21.41 o 
  -2  -5  10       86.12       71.46     21.24 o 
  -1  -5  10      311.75      352.38     27.50 o 
   0  -5  10      278.15      296.55     26.35 o 
  -4  -4  10        4.35      -14.00     16.30 o 
  -3  -4  10      116.47      111.15     20.91 o 
  -2  -4  10       66.75       97.31     19.76 o 
  -1  -4  10       99.19      132.39     20.91 o 
   0  -4  10       18.69        7.74     19.10 o 
   1  -4  10       27.04       -3.46     19.27 o 
  -4  -3  10       12.20        8.56     16.30 o 
  -3  -3  10       32.86        8.40     17.45 o 
  -2  -3  10      158.32      149.84     22.39 o 
  -1  -3  10       38.58       85.46     19.59 o 
   0  -3  10        5.32      -25.93     17.29 o 
   1  -3  10       60.82       50.39     20.58 o 
  -4  -2  10       20.51       25.03     16.80 o 
  -3  -2  10       15.18      -23.71     15.97 o 
  -2  -2  10      139.22      157.09     22.06 o 
  -1  -2  10       60.79      105.38     21.57 o 
   0  -2  10       87.14       82.00     21.57 o 
   1  -2  10       29.39        9.22     19.10 o 
  -4  -1  10      219.32      227.56     22.06 o 
  -3  -1  10        5.32       10.04     16.14 o 
  -2  -1  10      122.48      175.36     24.21 o 
  -1  -1  10       87.00      136.34     21.74 o 
   0  -1  10      353.68      358.63     28.16 o 
   1  -1  10       33.63       21.41     19.59 o 
  -4   0  10        2.14        5.76     16.14 o 
  -3   0  10       10.43      -22.48     14.98 o 
  -2   0  10       25.91       17.78     16.96 o 
  -1   0  10       93.60      132.55     22.56 o 
   0   0  10      119.35      157.58     23.05 o 
   1   0  10       74.27       96.00     23.71 o 
  -4   1  10      220.52      183.43     20.58 o 
  -3   1  10        5.84        2.96     16.47 o 
  -2   1  10      122.23      165.16     23.71 o 
  -1   1  10       87.81      128.11     22.06 o 
   0   1  10      353.26      302.81     27.33 o 
   1   1  10       33.60       41.00     21.24 o 
  -4   2  10       19.49       -4.12     15.97 o 
  -1   2  10       60.05       40.34     20.91 o 
   0   2  10       86.86      125.80     22.39 o 
   1   2  10       29.24       44.13     21.57 o 
  -4   3  10       12.11       10.04     16.14 o 
  -1   3  10       39.37       40.34     19.92 o 
   0   3  10        5.63       14.16     19.43 o 
   1   3  10       61.37       86.78     24.04 o 
  -1   4  10       98.97       92.87     21.08 o 
   0   4  10       18.45      -29.15     19.43 o 
   1   4  10       26.18        9.22     21.74 o 
  -1   5  10      312.57      400.79     28.82 o 
   0   5  10      278.52      243.53     27.50 o 
  -1   6  10      151.17      187.88     27.50 o 
   0   6  10       32.75       55.82     23.05 o 
  -1   7  10       21.73      -10.87     21.57 o 
   0   7  10       23.51        0.49     21.90 o 
  -1   8  10       64.94       40.67     24.21 o 
                                                 
